# Supplementary material for: The Serum Resistome of a Globally Disseminated Multidrug Resistant Uropathogenic Escherichia coli Clone
Source: PLoS Genet. 2013 Oct 3;9(10):e1003834. doi: 10.1371/journal.pgen.1003834 (PMC3789825; doi:10.1371/journal.pgen.1003834)
Supplement: Table S2 — Sequence comparison of EC958 essential genes and genes from 50 E. coli complete genomes. (XLSX) [file pgen.1003834.s005.xlsx]

## Sheet: Pairwise.comparison
Table S2		Sequence comparison of EC958 essential genes and genes from 50 E. coli complete genomes
			< 60%, not homologs
			60% - 80%, homologs
			> 80%, homologs
		Method: tfastx of EC958 essential genes against 50 complete genomes
	ABU	AIEC			APEC	EAEC		EHEC								EPEC			ETEC				NMEC			UPEC								Environmental	Commensal					Lab
EC958	ABU 83972	LF82	NRG857c	UM146	APEC O1	042	55989	11128	11368	12009	EC4115	EDL933	Sakai	TW14359	Xuzhou21	CB9615	E2348/69	RM12579	E24377A	H10407	UMNF18	UMNK88	CE10	IHE3034	S88	536	CFT073	clone D i14	clone D i2	IAI39	NA114	UMN026	UTI89	SMS-3-5	ED1a	HS	IAI1	SE11	SE15	8739	BL21 DE3	BL21 Gold	BW2952	DH1	DH10B	KO11	MG1655	P12b	REL606
EC958_0008	0	0	0	0	29.41	32.61	0	0	32.61	32.61	32.61	0	0	0	0	32.61	0	32.61	0	0	32.61	0	0	0	0	29.41	29.41	0	0	32.61	29.41	32.61	0	0	0	24.6	32.61	32.61	100	0	0	36.59	0	32.61	0	32.61	0	32.61	0
EC958_0009	24.77	24.77	24.77	29.58	24.49	25	24.49	31.76	24.49	24.49	24.49	31.8	31.8	24.49	24.49	24.49	24.3	24.49	24.49	24.49	25.51	24.49	25.51	24.49	24.49	32.73	24.77	24.77	24.77	25.51	24.77	24.49	29.58	31.02	24.49	24.49	30.43	24.49	100	24.49	45.71	24.49	24.49	24.49	24.49	31.02	24.49	24.49	45.71
EC958_0057	61.11	61.11	61.11	30.56	0	100	97.92	92.71	93.75	93.23	95.31	95.31	95.31	95.31	95.31	95.31	50	94.79	100	96.88	94.79	93.75	94.79	61.11	92.19	24.27	33.33	61.11	61.11	94.79	100	94.79	30.56	94.27	28.57	93.75	92.71	93.75	97.92	93.75	94.79	94.79	94.79	94.79	43.82	93.23	94.79	94.27	94.79
EC958_0091	100	100	100	100	100	100	99.59	100	100	100	100	100	100	100	100	100	100	100	100	100	100	100	100	100	100	100	100	100	100	100	100	100	100	99.59	100	100	100	100	100	100	100	100	100	100	100	100	100	100	100
EC958_0092	98.32	97.77	97.77	97.77	97.77	100	100	100	100	100	99.44	99.44	99.44	99.44	99.44	99.44	97.77	99.44	100	100	100	100	98.32	97.77	100	98.32	98.32	98.32	98.32	98.32	100	99.44	97.77	100	98.32	99.44	99.44	99.44	100	99.44	100	100	100	100	100	100	100	100	100
EC958_0100	99.27	98.54	98.54	99.27	99.27	98.54	98.54	98.54	97.81	98.54	98.54	98.54	98.54	98.54	98.54	98.54	98.54	98.54	97.81	98.54	98.54	98.54	99.27	99.27	97.08	99.27	99.27	99.27	99.27	99.27	100	98.54	99.27	97.81	99.27	97.81	97.81	97.81	98.54	98.54	97.08	97.08	97.08	97.08	97.08	97.81	97.08	98.54	97.08
EC958_0157	100	100	100	100	100	100	100	100	99.66	100	100	100	100	100	100	100	99.66	100	100	99.66	100	100	100	100	100	100	100	100	100	100	100	100	100	99.66	100	100	100	100	100	99.66	99.66	99.66	100	100	100	100	100	100	99.66
EC958_0158	100	100	100	99.87	99.89	99.36	99.25	99.25	99.36	99.25	99.15	99.15	99.15	99.15	99.15	99.25	99.89	99.25	99.36	99.15	99.15	99.04	99.25	99.89	99.89	99.89	100	100	100	99.25	100	99.15	99.89	99.25	100	99.15	99.25	99.25	100	99.15	99.15	99.15	99.25	99.25	99.25	99.25	99.25	99.25	99.15
EC958_0159	98.78	98.78	98.78	98.78	98.78	98.78	98.78	98.78	98.78	98.78	98.78	98.78	98.78	98.78	98.78	98.78	98.78	98.78	98.78	98.78	98.78	98.78	98.78	98.78	98.78	99.39	98.78	98.78	98.78	98.78	100	98.78	98.78	98.78	98.78	98.78	98.78	98.78	100	98.78	98.17	98.17	98.17	98.17	98.17	98.78	98.17	98.17	98.17
EC958_0161	100	99.05	99.05	99.37	99.37	100	100	100	100	100	100	100	100	100	100	100	99.37	100	100	99.68	99.68	100	100	99.37	99.37	99.05	100	100	100	100	100	100	99.37	100	99.37	99.68	99.68	100	100	99.68	100	100	100	100	100	99.68	100	100	100
EC958_0164	100	100	100	100	100	100	99.27	99.27	99.27	99.27	99.63	99.63	99.63	99.63	99.63	99.63	99.63	99.63	99.27	99.63	99.63	99.63	100	100	100	100	100	100	100	100	100	99.63	100	100	100	99.27	99.27	99.27	100	99.63	99.63	99.63	99.63	99.63	99.63	98.9	99.63	99.27	99.63
EC958_0190	99.87	99.74	99.87	99.87	99.87	98.97	99.09	98.97	99.09	99.09	98.84	98.84	98.84	98.84	98.84	98.84	99.87	98.84	99.09	99.09	98.84	99.09	99.09	99.87	99.87	100	99.87	99.87	99.87	99.09	100	99.09	99.87	95.09	99.87	99.09	99.09	99.09	100	99.09	99.09	99.09	99.09	99.09	99.09	98.97	99.09	99.09	99.09
EC958_0224	99.83	100	100	100	100	99.83	99.66	99.66	99.66	99.66	99.66	99.66	99.66	99.66	99.66	99.49	100	99.49	99.66	99.66	99.66	99.66	99.66	100	100	100	99.83	99.83	99.83	99.66	100	99.66	100	99.66	99.83	99.83	99.66	99.66	100	99.66	99.66	99.66	99.66	99.66	99.66	99.66	99.66	99.66	99.66
EC958_0225	99.39	99.6	99.6	99.39	99.39	98.59	98.59	98.38	98.18	98.38	98.18	97.98	98.18	98.18	98.18	98.38	98.79	98.38	98.59	98.79	98.79	98.79	98.59	99.39	99.39	99.6	99.39	99.39	99.39	98.59	100	98.59	99.39	98.38	99.39	98.79	98.59	98.59	100	98.79	98.79	98.79	98.59	98.59	98.59	98.38	98.59	98.79	98.79
EC958_0226	99.34	99.56	99.56	99.78	99.78	98.89	98.89	98.89	98.89	98.89	98.45	98.45	98.45	98.45	98.45	98.45	99.56	98.45	98.89	98.67	98.67	98.89	99.34	99.78	99.78	99.56	99.34	99.34	99.34	99.34	100	98.67	99.78	98.67	99.56	98.89	98.89	98.89	100	98.89	98.89	98.89	98.67	98.67	98.67	98.89	98.67	98.89	98.89
EC958_0227	99.72	100	100	100	100	99.72	100	99.72	99.72	99.72	99.72	99.72	99.72	99.72	99.72	99.72	100	99.72	100	100	100	100	99.72	100	100	100	99.72	99.72	99.72	99.72	100	99.72	100	99.72	99.72	100	100	100	100	100	100	100	100	100	100	100	100	100	100
EC958_0228	99.77	100	100	100	100	99.54	99.09	99.09	99.09	99.09	99.32	99.32	99.32	99.32	99.32	99.32	99.54	99.32	98.86	99.54	99.54	99.54	99.54	100	100	100	99.77	99.77	99.77	99.54	100	99.54	100	99.54	99.77	99.54	98.86	98.86	100	99.54	99.54	99.54	99.54	99.54	99.54	99.09	99.54	99.54	99.54
EC958_0229	100	100	100	100	100	99.76	100	100	100	100	100	100	100	100	100	100	99.76	100	100	100	100	100	100	100	100	100	100	100	100	100	100	100	100	100	100	100	100	100	100	100	100	100	100	100	100	100	100	100	100
EC958_0230	99.71	99.71	99.71	99.42	99.42	99.42	99.14	99.42	99.42	99.42	99.42	99.42	99.42	99.42	99.42	99.42	99.71	99.42	99.42	98.85	99.14	99.14	99.71	99.42	99.42	99.71	99.71	99.71	99.71	99.71	100	99.42	99.42	99.42	99.71	98.85	99.42	99.42	100	99.14	99.14	99.14	99.14	99.14	99.14	99.42	99.14	99.14	99.14
EC958_0231	99.8	100	100	100	99.8	100	100	100	99.8	100	100	100	100	100	100	100	100	100	100	99.8	99.8	100	99.8	100	100	99.8	100	100	100	99.8	100	99.8	100	100	100	100	100	99.8	100	99.8	100	100	99.8	99.8	99.8	99.8	99.8	99.59	100
EC958_0233	100	100	100	100	100	99.64	100	100	99.64	100	100	100	100	100	100	100	100	100	100	99.64	99.64	100	100	100	100	100	100	100	100	99.64	100	100	100	100	99.64	100	100	100	100	99.64	100	100	99.64	99.64	99.64	100	99.64	100	100
EC958_0234	100	100	100	100	100	100	100	100	100	100	100	100	100	100	100	100	100	100	100	100	100	100	100	100	100	100	100	100	100	100	100	100	100	100	100	100	100	100	100	100	100	100	100	100	100	100	100	100	100
EC958_0235	100	100	100	100	100	100	100	100	100	100	100	100	100	100	100	100	100	100	100	100	100	100	100	100	100	100	100	100	100	100	100	100	100	100	100	100	100	100	100	100	100	100	100	100	100	100	100	100	100
EC958_0236	100	100	100	100	100	100	100	100	100	100	100	100	100	100	100	99.67	100	99.67	100	100	100	100	100	100	99.67	100	100	100	100	100	100	100	100	100	100	100	100	100	100	100	100	100	100	100	100	100	100	100	100
EC958_0239	99.89	99.78	99.78	99.78	99.78	99.89	99.67	99.56	99.67	99.45	99.89	99.89	99.89	99.89	99.89	99.89	100	99.89	99.78	99.67	99.78	99.89	99.89	99.78	99.78	99.78	99.89	99.89	99.89	99.89	100	99.89	99.78	99.78	99.89	99.67	99.78	99.78	100	99.78	99.78	99.78	99.78	99.78	99.78	99.78	99.78	99.89	99.78
EC958_0243	99.03	99.51	99.51	99.51	99.51	99.03	99.51	100	100	100	100	100	100	100	100	100	99.03	100	100	100	100	100	99.51	99.51	99.51	99.51	99.03	99.03	99.03	99.51	100	99.03	99.51	100	100	100	99.51	100	100	100	100	100	100	100	100	99.51	100	100	100
EC958_0258	100	100	100	100	100	100	100	100	100	100	100	100	100	100	100	100	100	100	100	100	100	100	100	100	100	100	100	100	100	100	100	100	100	100	100	100	100	100	100	99.79	100	100	100	100	100	100	100	100	100
EC958_0268	99.55	99.55	99.55	99.55	99.55	100	100	100	100	100	99.55	99.55	99.55	99.55	99.55	99.55	100	99.55	100	100	100	100	99.55	99.55	99.55	99.55	99.55	99.55	99.55	99.55	100	100	99.55	100	99.55	100	100	100	100	100	100	100	100	100	100	100	100	100	100
EC958_0302	99.77	99.77	99.77	99.77	99.77	99.53	99.3	99.53	99.53	99.3	99.3	99.3	99.3	99.3	99.3	99.3	99.77	99.3	99.3	99.3	99.06	99.06	99.53	99.77	99.77	99.77	99.77	99.77	99.77	99.53	100	99.53	99.77	99.3	99.53	99.53	99.3	99.53	100	99.3	99.3	99.3	99.06	99.06	99.06	99.3	99.06	99.3	99.3
EC958_0304	100	100	100	100	100	100	100	100	100	100	100	100	100	100	100	100	100	100	100	100	100	100	100	100	100	100	100	100	100	100	100	100	100	100	100	100	100	100	100	100	100	100	100	100	100	100	100	100	100
EC958_0312	99.64	100	100	100	100	100	99.64	99.64	99.64	99.64	99.27	99.27	99.27	99.27	99.27	99.64	100	99.64	99.64	99.64	99.64	99.64	100	100	100	100	99.64	99.64	99.64	100	100	100	100	99.64	99.27	99.64	99.64	99.64	100	99.64	99.64	99.64	99.64	99.64	99.64	99.64	99.64	99.64	99.64
EC958_0314	100	100	100	100	100	100	100	100	99.62	100	100	100	100	100	100	100	100	100	100	100	100	100	100	100	100	100	100	100	100	100	100	100	100	100	99.62	100	100	100	100	100	100	100	100	100	100	100	100	100	100
EC958_0315	100	100	100	100	100	100	99.59	99.59	99.59	99.59	100	100	100	100	100	100	100	100	99.59	100	100	100	100	100	100	100	100	100	100	100	100	100	100	100	100	99.59	99.59	99.59	100	100	100	100	100	100	100	99.59	100	99.59	100
EC958_0316	100	100	100	100	100	100	100	99.65	100	99.65	100	100	100	100	100	100	100	100	100	99.65	100	100	100	100	100	100	100	100	100	100	100	100	100	100	100	100	100	100	100	100	100	100	100	100	100	100	100	100	100
EC958_0317	100	100	100	100	100	100	100	100	100	100	100	100	100	100	100	100	100	100	100	100	100	100	100	100	100	100	100	100	100	100	100	100	100	100	100	100	100	100	100	100	100	100	100	100	100	100	100	100	100
EC958_0318	100	100	100	100	100	100	100	100	100	100	100	100	100	100	100	100	100	100	100	100	100	100	100	100	100	100	100	100	100	100	100	100	100	100	100	100	100	100	100	100	100	100	100	100	100	100	100	100	100
EC958_0319	99.5	99.5	99.5	99.5	99.5	99.75	99.75	99.5	99.75	99.75	99.5	99.5	99.5	99.5	99.5	99.5	99.25	99.5	99.75	99.75	99.75	99.75	99.75	99.5	99.5	99.25	99.5	99.5	99.5	99.75	100	99.75	99.5	99.75	99.5	99.75	99.75	99.75	100	99.5	99.75	99.75	99.75	99.75	99.75	99.75	99.75	99.75	99.75
EC958_0320	100	100	100	100	100	100	100	99.6	99.6	100	100	100	100	100	100	100	100	100	100	100	100	100	100	100	100	100	100	100	100	100	100	100	100	100	100	100	100	100	100	100	100	100	100	100	100	100	100	100	100
EC958_0321	99.65	100	100	100	100	99.3	98.95	98.6	98.95	98.95	98.95	98.95	98.95	98.95	98.95	98.95	98.95	98.95	98.95	98.95	98.95	98.95	98.95	100	100	100	99.65	99.65	99.65	98.95	100	98.95	100	99.65	99.65	98.95	98.95	98.95	100	98.6	98.95	98.95	98.95	98.95	98.95	98.95	98.95	98.95	98.95
EC958_0323	100	100	100	100	99.88	100	100	100	100	100	100	100	100	100	100	100	100	100	100	100	100	100	100	100	100	100	100	100	100	100	100	100	100	98.89	99.88	100	100	100	100	100	100	100	100	100	100	100	100	100	100
EC958_0325	100	99.71	99.71	99.41	99.41	100	99.71	99.41	99.71	100	100	100	100	100	100	100	99.41	100	99.71	99.71	99.71	99.71	100	99.41	99.41	100	99.41	100	100	100	100	100	99.41	100	100	99.71	99.71	99.71	100	99.71	99.41	99.41	99.71	99.71	99.71	99.71	99.71	99.71	99.41
EC958_0326	100	100	100	100	100	100	100	100	100	100	100	100	99.34	100	100	100	100	100	100	100	100	100	100	100	100	100	100	100	100	100	100	100	100	100	100	99.34	100	100	100	100	100	100	100	100	100	100	100	100	100
EC958_0327	100	100	100	100	100	99.62	100	100	100	100	99.62	99.62	99.62	99.62	99.62	100	100	100	100	99.62	100	100	100	100	100	100	100	100	100	100	100	100	100	100	100	100	100	100	100	100	100	100	100	100	100	100	100	100	100
EC958_0328	100	100	100	100	100	98.69	99.21	98.69	98.95	98.95	99.48	99.48	99.48	99.48	99.48	99.74	99.48	99.74	98.95	99.21	98.95	98.95	98.95	100	100	100	100	100	100	98.95	99.74	98.69	100	98.95	100	98.95	98.95	99.21	100	99.74	98.69	98.69	98.95	98.95	98.95	99.21	98.95	99.21	98.69
EC958_0330	99.74	99.83	99.83	99.83	99.83	99.91	99.83	99.66	99.66	99.83	99.66	99.66	99.66	99.66	99.66	99.57	99.74	99.48	99.83	99.74	99.83	99.83	99.66	99.83	99.83	99.74	99.74	99.74	99.74	99.66	100	99.91	99.83	99.83	99.74	99.74	99.83	99.83	100	99.66	99.74	99.74	99.83	99.83	99.83	99.83	99.83	99.74	99.74
EC958_0331	99.06	100	100	99.69	99.69	99.06	100	100	100	99.06	100	100	100	100	100	100	99.06	100	100	99.06	100	100	99.06	99.69	99.69	100	99.06	99.06	99.06	99.06	100	99.06	99.69	99.06	100	100	100	100	100	99.06	99.06	99.06	100	100	100	100	100	99.06	99.06
EC958_0334	97.94	97.71	97.71	97.03	97.03	94.51	96.34	96.8	96.8	96.8	94.28	94.28	94.28	94.28	94.28	94.97	97.03	94.97	96.8	94.74	96.57	96.57	96.57	97.03	97.03	97.94	97.94	97.94	97.94	96.57	100	94.51	97.03	97.03	98.17	96.34	96.34	96.34	100	96.34	96.11	96.11	96.57	96.57	96.57	96.34	96.57	94.74	96.11
EC958_0341	99.13	99.13	99.13	99.13	99.13	99.83	99.48	99.3	99.48	99.48	99.13	99.13	99.13	99.13	99.13	99.13	99.13	99.13	99.3	99.65	99.48	99.83	99.83	99.13	99.13	99.13	99.13	99.13	99.13	99.83	100	99.83	99.13	99.13	99.13	99.48	99.48	99.48	100	99.48	99.48	99.48	99.13	99.13	99.13	99.48	99.13	99.83	99.48
EC958_0362	100	100	100	100	100	100	100	100	100	100	100	100	100	100	100	100	99.48	100	100	100	100	100	99.48	100	100	100	100	100	100	99.48	100	100	100	100	100	100	100	100	100	100	100	100	100	100	100	100	100	100	100
EC958_0508	99.69	100	100	100	100	99.69	100	100	100	100	100	99.69	100	100	100	100	100	100	100	100	100	99.69	100	100	100	100	99.69	99.69	99.69	100	100	99.69	100	99.69	99.69	100	100	100	100	100	99.69	99.69	100	100	100	100	100	100	99.69
EC958_0546	100	100	100	100	100	99.83	99.83	99.83	99.83	99.83	99.83	99.83	99.83	99.83	99.83	99.83	99.83	99.83	99.83	99.83	99.83	99.83	99.83	100	100	100	100	100	100	99.83	100	99.83	100	99.83	99.83	99.83	99.83	99.83	100	99.83	99.83	99.83	99.83	99.83	99.83	99.83	99.83	99.76	99.83
EC958_0547	100	100	100	100	100	100	100	100	100	100	100	100	100	100	100	100	100	100	100	100	100	100	100	100	100	100	100	100	100	100	100	100	100	100	100	100	100	100	100	100	100	100	100	100	100	100	100	100	100
EC958_0552	100	100	100	99.73	99.73	99.18	98.37	98.64	98.64	98.64	98.37	98.37	98.37	98.37	98.37	98.37	98.91	98.37	98.09	98.37	98.37	97.82	98.37	99.73	99.73	100	100	100	100	98.64	100	98.37	99.73	98.37	100	98.37	98.64	98.64	100	97.82	97.82	97.82	98.37	98.37	98.37	98.37	98.37	98.37	97.82
EC958_0553	100	100	100	99.36	99.36	100	100	100	100	100	100	100	100	100	100	100	100	100	100	100	100	100	100	99.36	31.25	100	100	100	100	100	100	100	99.36	100	100	100	100	100	100	100	100	100	100	100	100	100	100	100	100
EC958_0554	100	100	100	100	100	100	100	100	100	100	100	100	100	100	100	100	100	100	100	100	100	100	100	100	100	100	100	100	100	100	99.28	24.62	100	100	100	100	100	100	100	100	100	100	100	100	100	100	100	100	100
EC958_0558	100	100	100	99.84	99.84	99.68	99.52	99.68	99.68	99.84	99.68	99.68	99.68	99.68	99.68	99.68	99.84	99.68	99.68	99.68	99.52	99.84	100	99.84	99.84	99.68	100	100	100	100	100	99.52	99.84	99.68	100	99.68	99.68	99.68	100	99.68	99.68	99.68	99.68	99.68	99.68	99.68	99.68	99.68	99.68
EC958_0559	99	99	99	99	98.66	99.33	99	99	99	99	99	99	99	99	99	99	99.33	99	99	99.33	99.33	99.33	99.33	99	99	99.33	99	99	99	99.33	100	99.33	99	99.33	99.33	99	99	99.33	100	99	99.33	99.33	99.33	99.33	99.33	99	99.33	99.33	99.33
EC958_0609	99.53	99.53	99.53	99.53	99.53	99.53	99.38	99.38	99.38	99.38	99.07	99.07	99.07	99.07	99.07	98.76	99.38	99.07	99.22	99.38	99.38	99.07	99.38	99.53	99.53	99.22	99.53	99.53	99.53	99.38	100	99.22	99.53	99.53	99.53	99.07	99.22	99.38	100	99.07	99.38	99.38	99.38	99.38	99.38	99.38	99.38	99.22	99.38
EC958_0613	99.53	99.53	99.53	99.07	99.07	100	100	100	100	100	100	100	100	100	100	99.53	99.53	99.53	100	100	100	100	99.53	99.07	99.07	99.53	99.53	99.53	99.53	99.53	100	100	99.07	100	99.53	100	99.53	100	100	100	100	100	100	100	100	100	100	100	100
EC958_0614	100	99.69	99.69	100	99.69	99.69	98.75	98.44	98.44	99.06	99.38	99.38	99.38	99.38	99.38	99.38	99.69	99.38	98.44	98.75	99.06	99.06	99.38	100	99.69	100	100	100	100	99.38	100	99.69	100	99.69	100	99.69	99.06	98.75	100	99.69	99.69	99.69	99.06	99.06	99.06	99.06	99.06	99.06	99.69
EC958_0663	99.56	99.56	99.56	100	100	99.56	99.12	99.12	99.12	98.68	98.68	98.68	98.68	98.68	98.68	98.68	99.56	98.68	99.12	99.56	99.56	99.56	98.68	100	100	99.56	99.56	99.56	99.56	98.68	100	99.56	100	99.56	99.12	99.12	99.12	99.56	99.56	99.12	99.12	99.12	99.12	99.12	99.12	99.12	99.12	99.56	99.12
EC958_0665	99.78	100	100	99.78	99.78	99.78	99.78	99.43	99.57	99.78	99.57	99.57	99.57	99.57	99.57	99.57	99.57	99.57	99.78	99.78	99.57	99.78	99.78	99.78	99.78	99.57	99.78	99.78	99.78	99.78	100	99.35	99.78	100	99.78	99.78	99.78	99.78	100	99.78	99.78	99.78	99.57	99.57	99.57	99.78	99.57	99.57	99.78
EC958_0668	100	100	100	100	100	99.65	99.65	99.65	99.65	99.31	100	99.65	100	100	100	100	100	100	99.65	99.31	100	99.31	99.65	100	100	100	100	100	100	99.65	100	99.65	100	99.65	100	100	99.31	99.65	100	99.31	99.31	99.31	99.31	99.31	99.31	99.65	99.31	100	99.31
EC958_0746	100	100	100	100	100	99.69	100	100	100	100	100	100	100	100	100	100	100	100	100	100	100	100	100	100	100	100	100	100	100	100	100	100	100	100	100	100	100	100	100	100	100	100	100	100	100	100	100	100	100
EC958_0753	99.73	100	100	100	100	99.73	99.73	99.73	99.73	99.73	99.73	99.73	99.73	99.73	99.7	99.73	100	99.73	99.73	99.73	99.73	99.73	100	100	100	100	99.73	99.73	99.73	100	100	99.73	100	100	100	99.73	99.73	99.73	100	99.73	99.73	99.73	99.73	99.73	99.73	99.73	99.73	99.73	99.73
EC958_0754	100	100	100	100	100	100	100	100	100	100	100	100	100	100	100	100	100	100	99.84	100	100	100	100	100	100	100	100	100	100	100	100	100	100	100	100	100	100	100	100	100	100	100	100	100	100	100	100	100	100
EC958_0758	100	99.53	99.53	100	100	99.53	99.53	99.53	99.53	99.53	99.06	99.06	99.06	99.06	99.06	99.06	99.53	99.06	99.53	99.53	99.53	99.53	99.53	100	100	100	100	100	100	99.53	100	99.06	100	99.53	99.53	99.53	99.53	99.53	100	99.53	99.53	99.53	99.53	99.53	99.53	99.53	99.53	99.53	99.53
EC958_0759	99.71	100	100	99.71	99.71	98.82	99.41	99.12	99.41	99.41	99.41	99.41	99.41	99.41	99.41	99.71	99.71	99.71	99.41	99.41	99.12	99.41	98.53	99.71	99.71	99.71	99.71	99.71	99.71	98.82	100	99.41	99.71	99.41	100	99.41	99.71	99.12	100	99.41	99.41	99.41	99.41	99.41	99.41	99.71	99.41	99.41	99.41
EC958_0760	100	99.48	99.48	100	100	100	100	99.48	100	100	95.34	95.34	95.34	95.34	95.34	95.34	100	95.34	100	100	100	100	95.85	100	100	100	100	100	100	95.85	100	100	100	100	99.48	100	100	100	100	95.85	100	100	100	100	100	100	100	100	100
EC958_0761	100	99.65	99.65	99.65	99.77	99.88	99.88	99.88	99.88	99.88	99.65	99.65	99.65	99.65	99.65	99.65	99.88	99.65	99.77	99.65	99.65	99.65	99.77	99.77	99.77	99.88	100	100	100	99.77	100	99.88	99.77	99.65	100	99.65	99.88	99.77	100	99.65	99.77	99.77	99.65	99.65	99.65	99.88	99.65	99.65	99.77
EC958_0775	98.63	98.05	98.05	97.46	97.46	98.44	97.46	97.66	97.66	97.85	97.66	97.66	97.66	97.66	97.66	97.66	98.05	97.66	97.27	98.05	98.05	98.63	98.05	97.46	97.46	99.02	98.63	98.63	98.63	98.05	100	98.05	97.46	97.46	98.63	98.63	98.05	98.05	99.41	98.63	98.24	98.24	98.05	98.05	98.05	98.05	98.05	98.05	98.24
EC958_0777	100	100	100	99.35	98.71	99.35	99.35	99.35	99.35	99.35	98.71	98.71	98.71	98.71	98.71	99.35	100	99.35	99.35	99.35	99.35	98.71	98.06	99.35	99.35	100	43.33	100	100	98.06	100	98.71	99.35	100	98.71	99.35	99.35	99.35	100	99.35	98.71	98.71	99.35	99.35	99.35	99.35	99.35	99.35	98.71
EC958_0798	100	100	100	100	100	99.82	99.64	99.64	99.64	99.64	99.82	99.82	99.82	99.82	99.82	99.82	100	99.82	99.64	99.64	99.64	99.64	99.64	100	100	100	100	100	100	99.64	100	99.82	100	99.82	100	99.64	99.64	99.64	100	99.64	99.64	99.64	99.64	99.64	99.64	99.46	99.64	99.64	99.64
EC958_0801	100	100	100	100	100	100	100	100	100	100	100	100	100	100	100	100	100	100	100	100	100	100	100	100	100	100	100	100	100	100	100	100	100	100	100	100	100	100	100	100	100	100	100	100	100	100	100	100	100
EC958_0802	100	100	100	100	100	100	100	100	100	100	100	100	100	100	100	100	100	100	100	100	100	100	100	100	100	100	100	100	100	100	100	100	100	100	100	100	100	100	100	100	100	100	100	100	100	100	100	100	100
EC958_0848	70.83	77.08	77.08	75	75	45.45	33.33	27.66	33.33	35.14	27.66	27.66	27.66	27.66	27.66	27.66	33.33	27.66	33.33	35.42	45.45	33.33	36.73	75	75	77.08	70.83	70.83	70.83	36.73	62.22	33.33	75	33.33	77.08	33.33	33.33	33.33	100	55	35.29	35.29	55	55	33.33	36.11	25	33.33	35.29
EC958_0996	100	100	100	100	100	100	100	100	100	100	100	100	100	100	100	100	100	100	100	100	100	100	100	100	100	100	100	100	100	100	100	100	100	100	100	100	100	100	100	100	100	100	100	100	100	100	100	100	100
EC958_1003	100	100	100	100	100	99.51	100	100	100	100	100	100	100	100	100	100	100	100	100	100	100	100	100	100	100	99.51	100	100	100	100	100	100	100	100	100	100	100	100	100	100	100	100	100	100	100	100	100	100	100
EC958_1005	100	100	100	100	100	100	100	100	100	100	100	99.77	100	100	100	100	100	100	100	100	100	100	100	100	100	100	100	100	100	100	100	100	100	100	100	100	100	100	100	100	100	100	100	100	100	100	100	100	100
EC958_1039	0	0	0	43.06	43.06	0	26.85	0	0	0	0	32.05	0	32.05	0	25.63	0	25.63	36.67	39.29	0	0	0	43.06	43.06	0	43.06	32.65	0	0	0	0	43.06	36.67	33.33	0	37.84	0	25	32.65	41.03	0	0	0	0	0	0	36.67	0
EC958_1102	32.46	32.26	27.36	28.12	28.12	37.18	27.36	32.47	24.53	28.3	24.53	24.53	24.53	24.53	24.53	37.18	30.3	37.18	28.72	33.87	33.75	28.71	32.93	28.12	28.12	30.3	30.3	30.3	30.3	30.3	100	28.72	28.12	27.97	0	33.87	28.71	31.71	0	28.71	27.36	27.36	28.71	28.71	28.71	28.71	28.71	29.51	27.36
EC958_1121	100	100	100	100	100	100	100	100	100	100	100	100	100	100	100	100	100	100	100	100	100	100	100	100	100	100	100	100	100	100	100	100	100	100	100	100	100	100	100	100	100	100	100	100	100	100	100	100	100
EC958_1124	100	100	100	99.83	100	99.48	99.66	99.66	99.66	99.48	99.66	99.66	99.66	99.66	99.66	99.66	99.83	99.66	99.66	99.48	99.48	99.66	99.66	100	100	30.84	100	100	100	99.66	100	99.48	100	99.66	100	99.66	99.66	99.66	100	99.66	99.66	99.66	99.66	99.66	99.66	99.66	99.66	99.48	99.66
EC958_1125	98.78	98.48	98.48	99.09	99.09	97.56	98.48	98.48	98.48	98.17	98.48	98.48	98.48	98.48	98.48	98.48	98.78	98.48	98.17	98.17	98.17	98.17	97.87	99.09	99.09	98.48	97.87	98.78	98.78	97.87	100	98.48	99.09	98.17	98.17	98.48	98.48	98.48	100	98.48	98.17	98.17	97.87	98.17	97.87	98.48	98.17	98.17	98.17
EC958_1133	100	100	100	100	100	99.77	99.77	99.77	99.77	99.55	99.32	99.32	99.32	99.32	99.32	99.32	99.77	99.32	99.77	99.55	99.77	99.77	99.77	99.77	100	100	100	100	100	99.77	100	99.77	100	99.77	100	99.55	99.77	99.77	100	99.55	99.77	99.77	99.77	99.77	99.77	99.77	99.77	99.77	99.77
EC958_1134	100	100	100	100	100	99.57	99.57	99.57	99.57	99.15	99.15	99.15	99.15	99.15	99.15	99.15	100	99.15	99.57	99.57	99.57	100	99.57	100	99.57	100	100	100	100	99.57	100	100	100	99.57	100	99.57	99.57	99.57	100	99.57	99.57	99.57	99.57	99.57	99.57	99.57	99.57	99.57	99.57
EC958_1135	99.87	99.93	99.93	99.8	99.8	99.66	99.66	99.53	99.66	99.66	99.8	99.82	99.8	99.8	99.8	99.66	99.87	99.8	99.66	99.6	99.66	99.73	99.39	99.8	99.8	99.87	99.87	99.87	99.87	99.39	100	99.6	99.8	99.53	99.73	99.66	99.8	99.66	99.93	99.73	99.73	99.73	99.6	99.6	99.6	99.73	99.6	99.66	99.73
EC958_1141	99.79	99.79	99.79	99.79	99.79	99.79	99.79	99.79	99.79	99.79	99.36	99.36	99.36	99.36	99.36	99.36	99.79	99.36	99.79	99.79	99.79	99.79	99.79	99.79	99.79	99.79	99.79	99.79	99.79	99.79	100	99.79	99.79	99.79	99.79	99.79	99.79	99.79	100	99.79	99.79	99.79	99.79	99.79	99.79	99.79	99.79	99.79	99.79
EC958_1158	100	100	100	100	100	99.42	98.84	99.42	99.42	99.42	99.42	99.42	99.42	99.42	99.42	99.42	100	99.42	99.42	99.42	99.42	99.42	99.42	100	100	98.84	100	100	100	99.42	100	99.42	100	99.42	100	99.42	99.42	98.84	100	99.42	99.42	99.42	99.42	99.42	99.42	99.42	99.42	99.42	99.42
EC958_1174	99.08	99.08	99.08	99.08	99.08	99.08	99.08	99.08	99.08	98.17	99.08	99.08	99.08	99.08	99.08	99.08	99.08	99.08	99.08	99.08	99.08	99.08	99.08	99.08	99.08	99.08	99.08	99.08	99.08	99.08	100	99.08	99.08	99.08	99.08	99.08	99.08	99.08	100	99.08	98.17	98.17	99.08	99.08	99.08	99.08	99.08	99.08	98.17
EC958_1248	100	100	100	100	100	99.67	99.35	99.67	99.67	99.67	99.67	99.67	99.67	99.67	99.67	99.67	99.35	99.67	99.67	99.67	99.67	99.67	99.67	100	100	99.67	100	100	100	99.67	100	99.67	100	99.35	100	99.67	99.67	99.67	100	99.67	99.67	99.67	99.67	99.67	99.67	99.67	99.67	99.67	99.67
EC958_1264	100	100	100	99.8	99.8	99.61	100	100	99.61	99.8	99.8	99.61	99.8	99.8	99.8	99.8	100	99.8	100	99.8	99.8	99.41	100	99.8	99.8	99.8	100	100	100	100	100	100	99.8	100	100	100	100	100	100	100	99.8	99.8	99.8	99.8	99.8	100	99.8	99.8	99.8
EC958_1287	99.68	99.68	99.68	99.68	99.68	100	99.68	99.68	99.68	99.68	99.68	99.68	99.68	99.68	99.68	99.68	99.68	99.68	99.68	99.68	99.68	99.68	99.68	99.68	99.68	99.68	99.68	99.68	99.68	99.68	100	100	99.68	99.68	99.68	99.37	100	100	100	99.37	99.37	99.37	99.68	99.68	99.68	99.68	99.68	99.68	99.37
EC958_1288	100	99.35	99.35	100	100	99.35	99.68	99.68	99.03	100	99.35	99.35	99.35	99.35	99.35	99.35	100	99.35	99.68	100	100	100	100	100	100	100	100	100	100	100	100	100	100	100	100	100	100	99.68	100	100	100	100	100	100	100	100	100	100	100
EC958_1289	100	99.59	99.59	100	100	99.59	100	99.59	99.59	100	99.59	99.59	99.59	99.59	99.59	100	100	100	100	100	100	100	100	100	100	100	100	100	100	100	100	100	100	100	100	100	99.59	100	100	100	99.59	99.59	100	100	100	100	100	100	99.59
EC958_1290	100	100	100	100	100	100	100	100	100	100	100	100	100	100	100	100	100	100	100	100	100	100	100	100	100	100	100	100	100	100	100	100	100	100	100	100	100	100	100	100	100	100	100	100	100	100	100	100	100
EC958_1294	99.06	100	100	99.53	99.53	100	99.53	99.53	99.53	99.53	99.06	99.06	99.06	99.06	99.06	99.53	100	99.53	99.53	99.53	99.53	99.53	99.53	99.53	99.53	100	99.06	99.06	99.06	99.53	100	100	99.53	99.53	99.53	99.53	99.53	99.53	100	99.53	99.53	99.53	99.53	99.53	99.53	99.53	99.53	99.53	99.53
EC958_1295	99.4	98.5	98.5	98.2	98.2	98.5	97.9	97.9	97.9	98.2	97.9	97.9	97.9	97.9	97.9	97.9	98.5	97.9	97.9	97.6	97.6	97.6	98.5	98.2	98.2	98.5	99.4	99.4	99.4	98.5	100	98.8	98.2	98.2	98.5	98.2	97.9	97.9	100	98.2	98.2	98.2	97.6	97.6	97.6	98.03	97.6	97.6	98.2
EC958_1313	100	100	100	100	100	99.75	100	100	100	99.5	100	100	100	100	100	100	99.75	100	100	100	100	100	99.75	100	100	100	100	100	100	100	100	100	100	100	99.5	99.75	100	99.5	100	99.75	100	100	100	100	100	99.5	100	100	100
EC958_1314	100	100	100	100	100	99.57	100	99.57	99.57	100	99.57	99.57	99.57	99.57	99.57	99.57	99.57	99.57	99.57	99.57	99.57	100	99.57	100	100	100	100	100	100	99.57	100	100	100	99.57	100	99.57	99.57	99.57	100	99.57	100	100	99.57	99.57	99.57	100	99.57	99.57	100
EC958_1315	98.79	98.79	98.79	99.27	99.27	99.27	99.03	99.27	99.27	99.27	99.27	99.27	99.27	99.27	99.27	99.27	99.27	99.27	99.27	99.27	99.27	98.79	99.03	99.27	99.27	98.79	98.79	98.79	98.79	99.03	100	99.27	99.27	99.51	98.79	99.27	99.03	99.27	100	99.27	98.79	98.79	99.27	99.27	99.27	99.27	99.27	99.27	98.79
EC958_1328	99.34	99.34	99.34	99.56	99.56	99.34	99.12	99.12	99.12	99.12	99.12	99.12	99.12	99.12	99.12	99.12	99.34	99.12	99.12	99.34	99.34	99.12	99.56	99.56	99.56	99.34	99.34	99.34	99.34	99.56	100	99.34	99.56	98.9	99.56	99.34	99.12	98.9	100	99.34	99.12	99.12	99.34	99.12	99.34	98.68	99.34	99.34	99.12
EC958_1333	100	100	100	100	100	99.52	99.76	100	100	100	99.76	99.76	99.76	99.76	99.76	99.76	99.76	99.76	100	99.52	99.52	100	100	100	100	100	100	100	100	100	100	100	100	100	100	99.52	100	100	100	99.52	100	100	99.52	99.52	99.52	100	99.52	99.52	100
EC958_1344	25.71	81.14	81.14	26.24	42.42	29.52	100	43.35	100	42.42	99.2	35.8	35.8	99.2	35.8	99.2	24.37	81.58	100	42.42	98.8	29.59	42.42	37.5	42.42	84.51	25.71	25.71	25.71	41.86	100	100	42.42	28.74	43.35	44.26	82.02	82.02	81.14	28.74	24.64	24.64	28.74	29.59	28.74	28.74	29.59	41.18	28.74
EC958_1394	100	100	100	100	100	99.25	99.25	99.25	99.25	99.25	45.38	45.38	45.38	45.38	45.38	98.51	99.25	98.51	99.25	99.25	99.25	99.25	98.51	100	100	100	100	100	100	98.51	35.42	99.25	100	98.51	100	99.25	99.25	99.25	100	99.25	99.25	99.25	99.25	99.25	99.25	99.25	99.25	86.67	99.25
EC958_1399	98.04	98.04	98.04	98.04	98.04	92.16	88.24	88.24	88.24	88.24	72.73	72.73	47.37	47.37	47.37	94.12	98.04	94.12	88.24	88.24	86.27	88.24	94.12	98.04	98.04	98.04	98.04	98.04	98.04	94.12	32.14	92.16	98.04	92.16	98.04	86.27	88.24	88.24	100	88.24	88.24	88.24	88.24	88.24	88.24	88.24	88.24	34.21	88.24
EC958_1446	25.58	0	0	0	0	0	0	0	0	0	0	31.48	31.48	31.48	31.48	0	29.24	26.44	0	40.74	40.74	40.74	28.25	54.55	54.55	27.06	25.58	25.58	0	29.33	27.06	30.11	54.55	0	25.58	0	0	0	100	0	31.19	31.19	40.74	0	40.74	24.22	0	0	31.19
EC958_1472	99.48	99.48	99.48	99.48	99.48	99.48	99.48	99.48	99.48	99.48	99.48	99.48	99.48	99.48	99.48	99.48	99.48	99.48	99.48	99.48	99.48	98.97	99.48	99.48	99.48	99.48	99.48	99.48	99.48	99.48	100	98.97	99.48	99.48	99.48	99.48	99.48	99.48	100	99.48	99.48	99.48	99.48	99.48	99.48	99.48	99.48	99.48	99.48
EC958_1475	100	100	100	100	100	100	100	28.89	100	100	100	99.11	100	100	100	100	100	100	100	100	100	100	100	100	100	100	100	100	100	100	100	100	100	100	100	100	100	100	100	100	100	100	100	100	100	100	100	100	100
EC958_1476	99.29	99.65	99.65	99.65	99.65	98.94	98.59	98.94	98.94	98.94	98.94	98.94	98.94	98.94	98.94	98.94	98.59	98.94	99.29	98.94	98.94	98.59	98.94	99.65	99.65	99.65	99.29	99.29	99.29	98.94	100	98.94	99.65	98.94	99.65	98.94	99.29	99.29	100	98.94	98.94	98.94	98.94	98.94	98.94	99.29	98.94	98.94	98.94
EC958_1477	98.55	99.03	99.03	98.55	98.55	99.03	99.03	99.03	99.03	99.03	99.03	99.03	99.03	99.03	99.03	99.03	98.07	99.03	99.03	99.03	99.03	99.03	98.07	98.55	98.55	99.03	98.55	98.55	98.55	98.07	100	99.03	98.55	98.55	98.55	99.03	99.03	99.03	100	99.03	99.03	99.03	99.03	99.03	99.03	99.03	99.03	99.03	99.03
EC958_1478	98.8	98.56	98.56	98.8	98.56	98.33	98.56	98.33	98.56	98.56	98.56	98.33	98.56	98.56	98.56	98.56	99.28	98.56	98.56	98.56	98.56	98.33	99.76	98.8	98.8	98.56	98.8	98.8	98.8	99.76	100	98.56	98.8	99.76	98.8	98.33	98.56	98.56	100	98.33	98.33	98.33	98.56	98.56	98.56	98.56	98.56	98.56	98.33
EC958_1479	100	100	100	100	100	100	100	100	100	100	100	99.72	100	100	100	100	99.72	100	100	100	100	99.72	100	100	100	100	100	100	100	100	100	100	100	100	99.72	100	100	100	100	100	100	100	100	100	100	100	100	100	100
EC958_1483	100	100	100	100	100	100	100	100	100	100	99.65	99.65	99.65	99.65	99.65	100	100	100	100	100	100	100	100	100	100	99.3	99.65	100	100	100	100	100	100	100	100	100	100	100	100	100	100	100	100	100	100	100	100	100	100
EC958_1598	0	0	0	0	0	0	0	0	0	0	0	0	0	0	0	0	0	0	0	0	0	0	63.53	28.07	0	98.24	0	0	0	63.53	97.7	0	0	63.82	0	0	0	0	100	0	0	0	0	0	0	0	0	0	0
EC958_1604	100	100	100	100	100	99.32	99.77	99.77	99.77	99.66	99.89	99.89	99.89	99.89	99.89	100	99.89	99.89	99.66	99.77	99.77	99.89	99.66	99.89	100	100	100	100	100	99.66	100	99.77	100	99.66	99.77	99.77	99.77	99.77	99.66	99.77	99.77	99.77	99.77	99.77	99.77	99.77	99.77	99.77	99.77
EC958_1605	100	100	100	100	100	100	100	100	100	100	100	100	100	100	100	100	100	100	100	100	100	100	99.69	100	100	100	100	100	100	99.69	100	100	100	99.69	100	100	100	100	100	100	100	100	100	100	100	100	100	100	100
EC958_1609	100	100	100	100	100	99.49	99.49	99.49	99.49	99.49	99.49	99.49	99.49	99.49	99.49	99.49	99.49	99.49	99.49	99.49	98.98	99.49	99.49	100	100	100	100	100	100	99.49	100	99.49	100	99.49	100	99.49	99.49	99.49	100	99.49	99.49	99.49	99.49	99.49	99.49	99.49	99.49	99.49	99.49
EC958_1612	99.49	99.49	99.49	99.49	99.23	99.23	99.49	99.49	99.49	99.23	99.49	99.49	99.49	99.49	99.49	99.49	99.49	99.49	99.49	99.49	99.49	99.49	99.23	99.49	99.23	99.49	99.49	99.49	99.49	99.23	100	99.23	99.49	99.49	99.49	99.49	99.49	99.49	99.74	99.49	99.49	99.49	99.49	99.49	99.49	99.49	99.49	99.49	99.49
EC958_1622	100	100	100	99.62	99.62	99.62	99.62	99.62	99.62	99.62	99.62	99.62	99.62	99.62	99.62	99.62	100	99.62	99.62	99.62	99.62	99.62	99.62	99.62	99.62	100	100	100	100	99.62	100	99.24	99.62	99.62	100	99.62	99.62	99.62	100	99.62	99.62	99.62	99.62	99.62	99.62	99.62	99.62	99.62	99.62
EC958_1763	98.46	93.85	93.85	98.46	98.46	96.92	98.46	98.46	98.46	98.46	95.38	95.38	95.38	95.38	95.38	95.38	95.38	95.38	98.46	95.31	95.31	96.92	96.92	98.46	98.46	98.46	98.46	98.46	98.46	96.92	68.33	95.38	98.46	96.92	93.85	95.31	98.46	96.92	100	95.31	95.31	95.31	95.31	95.31	95.31	98.46	95.31	95.31	95.31
EC958_1774	98.86	98.86	98.86	97.73	97.73	29.73	96.59	96.59	96.59	96.59	29.73	29.73	29.73	29.73	29.73	96.59	98.86	96.59	96.59	96.59	96.59	96.59	95.45	97.73	97.73	98.86	98.86	98.86	98.86	92.5	100	96.59	97.73	29.73	98.86	96.59	96.59	96.59	100	96.59	96.59	96.59	96.59	96.59	96.59	96.59	96.59	96.59	96.59
EC958_1860	99.76	99.76	99.76	99.76	99.76	100	99.76	100	100	100	100	100	100	100	100	100	99.76	100	100	100	100	100	100	99.76	99.76	99.53	99.76	99.76	99.76	100	100	100	99.76	100	99.76	100	99.76	100	100	100	99.76	99.76	100	100	100	100	100	100	99.76
EC958_1884	99.53	100	100	100	100	100	100	100	100	100	99.53	40	99.53	99.53	99.53	99.53	100	99.53	100	100	100	100	100	100	100	99.53	99.53	99.53	99.53	100	100	100	100	100	100	100	100	100	100	100	100	100	100	100	100	100	100	100	100
EC958_1935	99.87	99.87	99.87	99.5	99.5	99.25	99.5	99.37	99.5	99.25	99.5	99.5	99.5	99.5	99.5	99.37	99.75	99.37	99.5	99.12	99.37	99.37	99.37	99.5	99.5	99.75	99.87	99.87	99.87	99.37	100	99.5	99.5	99.5	99.75	99.37	99.37	99.12	100	99.37	99.37	99.37	99.37	99.37	99.37	99.5	99.01	99.25	99.37
EC958_1936	100	100	100	100	100	100	100	99.39	99.69	99.69	100	100	100	100	100	100	100	100	99.69	99.69	99.69	99.69	100	100	100	100	100	100	100	100	100	100	100	100	100	99.69	99.69	100	100	99.69	99.69	99.69	99.69	99.69	99.69	100	99.69	100	99.69
EC958_1937	100	100	100	100	100	100	100	100	100	100	100	100	100	100	100	100	100	100	100	100	100	100	100	100	100	100	100	100	100	100	100	100	100	100	100	100	100	100	100	100	100	100	100	100	100	100	100	100	100
EC958_1938	100	100	100	100	100	100	100	100	100	100	100	100	100	100	100	100	98.46	100	100	100	100	100	100	100	100	100	100	100	100	100	100	100	100	100	100	100	100	100	100	100	100	100	100	100	100	100	100	100	100
EC958_1939	100	100	100	100	100	100	100	100	100	100	100	100	100	100	100	100	100	100	100	100	100	100	100	100	100	100	100	100	100	100	100	100	100	100	100	100	100	100	100	100	100	100	100	100	100	100	100	98.62	100
EC958_1940	99.84	99.84	99.84	99.84	99.84	99.84	99.84	99.69	99.69	99.69	99.69	99.69	99.69	99.69	99.69	99.69	99.84	99.69	99.84	99.84	99.84	100	99.84	99.84	99.84	99.84	99.84	99.84	99.84	99.84	100	99.84	99.84	99.84	99.84	99.84	99.69	99.84	100	99.84	99.84	99.84	99.84	99.84	99.84	100	99.84	99.84	99.84
EC958_1961	99.64	99.64	99.64	99.27	99.27	98.55	99.27	98.91	98.91	98.91	98.55	98.55	98.55	98.55	98.55	98.55	99.27	98.55	99.27	97.82	98.18	98.18	99.27	99.27	99.27	99.64	99.64	99.64	99.64	99.27	100	98.91	99.27	98.91	99.27	98.18	98.55	99.27	100	98.28	98.55	98.55	98.18	98.18	98.18	99.27	98.18	99.27	98.55
EC958_2001	100	100	100	100	100	100	100	100	100	100	100	100	100	100	100	100	100	100	100	100	100	100	100	100	100	100	100	100	100	100	100	100	100	100	100	100	100	100	100	100	100	100	100	100	100	100	100	100	100
EC958_2025	99.57	99.57	99.57	99.13	99.13	99.13	98.7	99.13	98.7	99.57	99.13	99.13	99.13	99.13	99.13	99.13	99.13	99.13	99.57	98.7	99.13	99.13	98.7	99.13	99.13	99.57	99.57	99.57	99.57	98.7	100	99.57	99.13	96.97	99.57	99.13	99.13	99.13	99.57	99.13	99.13	99.13	99.13	99.13	99.13	99.13	99.13	99.13	99.13
EC958_2068	100	100	100	100	100	100	100	100	100	100	100	100	100	100	100	98.96	98.96	98.96	100	100	100	100	100	100	100	100	100	100	100	100	100	100	100	100	100	100	100	100	100	100	100	100	100	100	100	100	100	100	100
EC958_2076	99.69	100	100	100	100	99.69	99.69	99.69	99.69	99.69	99.38	99.38	99.38	99.38	99.38	99.38	99.69	99.38	99.38	99.69	99.69	99.69	99.38	100	100	100	99.69	99.69	99.69	99.38	100	99.69	100	99.07	100	99.69	99.69	99.69	100	99.69	99.69	99.69	99.69	99.69	99.69	99.69	99.69	99.38	99.69
EC958_2089	99.83	99.66	99.83	99.83	99.83	99.15	99.49	99.49	99.49	99.49	99.15	98.81	98.98	99.15	98.98	99.15	99.66	99.15	99.49	99.15	99.32	99.32	99.32	99.83	99.83	99.83	99.83	99.83	99.83	99.32	100	99.49	99.83	99.49	99.83	99.32	99.49	99.49	100	99.49	99.32	99.32	99.32	99.32	99.32	99.32	99.32	99.49	99.32
EC958_2099	100	100	100	99.48	99.48	99.65	99.83	99.65	99.65	99.65	99.65	99.31	99.65	99.65	99.65	99.83	99.65	99.83	99.48	99.83	99.83	100	99.65	99.48	99.48	99.83	100	100	100	99.65	100	99.65	99.48	99.65	99.83	99.65	99.83	100	100	100	99.83	99.83	99.83	99.83	99.83	99.65	99.83	99.65	99.83
EC958_2158	32.43	27.82	32.43	35.14	27.06	26.32	29.79	40	40	40	29.79	29.79	38.46	0	34.21	38.46	32.43	29.79	29.79	34.85	23.91	29.79	0	37.5	35.14	24.44	32.43	32.43	32.43	38.46	31.82	26.47	37.5	37.93	32.43	38.46	40	29.79	32.56	38.46	28.99	38.46	23.91	23.91	23.91	40	23.91	23.91	28.99
EC958_2160	0	0	0	0	0	0	0	0	0	0	0	0	0	0	0	0	0	0	0	0	0	0	0	0	0	0	0	0	0	0	0	0	0	0	0	0	0	0	0	0	0	0	0	0	0	0	0	0	0
EC958_2173	28	33.59	32.8	28.85	33.59	33.59	31.91	53.45	41.86	41.86	36.51	36.51	36.51	36.51	36.51	31.91	33.09	31.91	33.09	28	30.43	31.16	38.3	37.3	28.85	28	36.17	36.17	36.17	47.83	100	31.91	28.85	33.09	38.3	28	31.16	33.59	28	31.16	32.8	32.8	31.16	31.16	31.16	33.59	31.16	28	32.8
EC958_2179	100	100	100	100	100	100	100	100	100	100	100	100	100	100	100	100	100	100	100	100	100	100	100	100	100	100	100	100	100	100	100	100	100	100	100	100	100	99.45	100	100	100	100	100	100	100	99.45	100	100	100
EC958_2372	28.19	0	35.48	0	35.48	0	30.56	0	0	0	37.5	0	0	0	0	37.5	0	0	0	0	0	30.36	30.36	0	35.48	0	31.43	0	35.48	0	0	0	0	0	0	20.77	25.56	0	54.89	0	0	0	54.89	54.62	54.89	30.56	54.89	31.58	30.36
EC958_2374	93.33	0	0	0	40.62	0	0	0	0	0	0	0	0	0	40.62	0	0	0	0	0	0	0	0	0	0	0	0	32	32	0	0	32	0	0	0	0	0	40.62	0	0	40.62	0	0	0	0	0	0	0	0
EC958_2375	92.93	26.79	26.79	26.79	26.79	26.79	26.79	26.79	26.79	26.79	26.79	26.79	26.79	26.79	26.79	26.79	26.79	26.79	26.79	26.79	20.56	27.38	26.79	26.79	26.79	26.79	26.79	26.79	26.79	26.79	26.79	26.79	26.79	26.79	26.79	26.79	26.79	26.79	26.79	26.79	26.79	26.79	25	25	25	26.79	25	26.95	26.79
EC958_2377	95.45	0	0	43.46	0	0	0	0	28	0	0	0	0	0	0	0	0	0	0	0	44.28	0	0	43.21	0	0	0	0	0	0	0	0	43.21	0	0	0	0	0	0	0	0	0	0	0	0	0	0	0	0
EC958_2446	98.33	98.33	98.33	97.78	97.78	98.33	98.33	98.33	97.78	98.33	86.11	86.11	86.11	86.11	86.11	97.78	97.78	97.78	98.33	97.78	86.11	97.78	97.78	97.78	97.78	98.33	98.33	98.33	98.33	97.78	23.49	98.33	97.78	98.33	98.33	97.22	97.78	98.33	100	97.78	20.97	20.97	97.78	97.78	97.78	98.33	97.78	97.78	20.97
EC958_2449	99.7	100	100	99.7	99.7	99.41	99.85	99.85	99.85	99.85	99.7	99.7	99.7	99.7	99.7	99.7	99.7	99.7	99.85	99.7	99.41	99.56	99.85	99.7	99.7	99.7	99.7	99.7	99.7	99.85	100	99.41	99.7	99.85	100	99.7	99.85	99.85	100	99.7	99.56	99.56	99.56	99.56	99.56	99.85	99.56	99.7	99.56
EC958_2490	100	100	100	100	100	99.55	100	100	100	100	100	100	100	100	100	100	100	100	100	100	100	100	100	100	100	100	100	100	100	100	100	100	100	100	100	100	100	100	100	100	100	100	100	100	100	100	100	100	100
EC958_2523	100	100	100	100	100	100	96.81	96.81	96.81	96.81	95.74	95.74	95.74	95.74	95.74	96.81	100	96.81	96.81	96.81	96.81	96.81	100	100	100	100	100	100	100	100	100	100	100	100	100	96.81	96.81	96.81	100	96.81	96.81	96.81	96.81	96.81	96.81	96.81	96.81	96.81	96.81
EC958_2567	99.66	99.66	99.66	99.66	99.66	99.54	99.66	99.66	99.66	99.66	99.54	99.43	99.54	99.54	99.52	99.54	99.66	99.54	99.66	99.54	99.66	99.54	99.43	99.66	99.66	99.66	99.66	99.66	99.66	99.43	100	99.54	99.66	99.89	99.66	99.43	99.66	99.66	99.77	99.54	99.43	99.43	99.66	99.77	99.66	99.66	99.66	99.66	99.43
EC958_2568	99.58	99.58	99.58	99.58	99.58	99.58	98.75	98.75	98.75	99.58	99.17	99.17	27.34	99.17	99.17	99.17	99.58	99.17	99.58	99.58	99.58	99.17	96.67	99.58	99.58	99.58	99.17	99.17	99.17	25.74	100	99.58	99.58	97.08	99.17	99.17	98.75	98.75	100	99.17	99.17	99.17	99.58	99.58	99.58	98.75	99.58	99.58	99.17
EC958_2571	100	100	100	99.87	100	100	100	99.74	99.74	99.74	99.87	100	100	99.87	100	100	99.87	100	100	99.74	99.74	99.74	100	100	100	100	100	100	100	100	100	100	100	100	100	99.74	99.74	99.74	100	99.74	99.74	99.74	99.74	99.74	99.74	99.74	99.74	99.74	99.74
EC958_2572	100	100	100	100	100	99.73	100	100	100	100	99.73	99.73	99.73	99.73	99.73	99.47	100	99.73	100	99.73	99.73	99.73	100	100	100	100	100	100	100	100	100	99.73	100	100	99.73	99.73	100	100	100	99.73	100	100	99.73	99.73	99.73	100	99.73	99.73	100
EC958_2650	99.53	99.53	99.53	99.76	99.76	99.53	99.53	99.53	99.53	99.53	99.05	99.05	99.05	99.05	99.05	99.29	99.76	99.29	99.29	99.05	99.29	99.29	99.76	99.53	99.76	99.29	99.53	99.53	99.53	99.76	100	99.05	99.76	99.53	99.76	99.29	99.29	99.29	100	99.29	99.29	99.29	99.29	99.29	99.29	99.53	99.29	99.29	99.29
EC958_2651	100	100	100	100	100	100	100	100	100	100	100	100	100	100	100	100	100	100	100	100	100	100	100	100	100	99.67	99.67	100	100	100	100	100	100	100	100	100	100	100	100	100	100	100	100	100	100	100	100	100	100
EC958_2658	100	100	100	100	100	100	100	100	100	100	99.75	99.51	99.75	99.75	99.75	99.75	100	99.75	99.75	100	100	99.75	100	100	100	100	100	100	100	100	100	100	100	100	100	100	100	100	100	100	100	100	100	100	100	100	100	100	100
EC958_2684	0	0	0	0	0	0	28.1	27.52	0	0	0	0	0	0	0	0	0	0	0	27.1	0	0	0	24.61	0	0	0	0	31.58	0	100	0	0	0	29.63	0	0	0	100	34.21	0	0	0	0	31.58	0	0	0	0
EC958_2726	100	100	100	99.79	99.79	99.79	99.58	99.58	99.58	99.58	99.58	99.58	99.58	99.58	99.58	99.58	100	99.58	99.58	99.58	99.58	99.58	100	99.79	99.79	99.52	100	100	100	100	100	99.58	99.79	99.36	100	99.58	99.36	99.58	100	99.36	99.58	99.58	99.58	99.58	99.58	99.58	99.58	99.58	99.58
EC958_2737	99.55	99.4	99.4	99.7	99.7	98.96	98.96	98.96	98.96	98.96	98.96	98.51	98.96	98.96	98.96	98.96	99.55	98.96	98.96	99.11	99.11	99.25	98.81	99.7	99.7	99.4	99.55	99.55	99.55	98.96	100	98.96	99.7	99.55	99.7	99.25	98.96	98.96	100	99.11	99.25	99.25	99.11	99.11	99.11	98.96	99.11	99.11	99.25
EC958_2738	99.7	99.4	99.4	99.4	99.4	98.8	97.89	97.89	97.89	97.89	99.1	97.29	99.1	99.1	99.1	99.1	99.7	99.1	97.59	97.59	97.59	97.59	99.4	99.4	99.4	99.4	99.7	99.7	99.7	99.4	100	98.8	99.4	99.4	99.4	97.89	97.89	97.89	99.7	97.59	97.89	97.89	97.59	97.31	97.59	97.89	97.59	97.59	97.89
EC958_2788	99.73	100	100	99.73	99.73	99.47	99.47	99.47	99.2	99.47	99.2	99.2	99.2	99.2	99.2	99.2	99.47	99.2	99.47	99.47	99.47	99.2	99.2	99.73	99.73	99.47	99.73	99.73	99.73	99.2	100	98.93	99.73	99.47	99.47	99.47	99.47	99.2	100	99.47	99.47	99.47	99.47	99.47	99.47	99.2	99.47	99.2	99.47
EC958_2795	100	100	100	100	100	100	100	99.66	99.66	25.53	100	99.32	100	100	100	100	100	100	100	99.66	99.66	100	100	100	100	99.66	100	100	100	100	100	100	100	100	100	100	99.66	100	100	99.66	100	100	99.66	99.66	99.66	100	99.66	99.66	100
EC958_2801	100	100	100	100	100	100	100	99.6	100	100	100	100	100	100	100	100	100	100	100	100	100	100	100	100	100	100	100	100	100	100	100	100	100	100	100	100	100	100	100	100	100	100	100	100	100	100	100	100	100
EC958_2821	100	99.8	99.8	99.8	99.8	99.8	99.59	99.59	99.59	99.59	99.59	99.59	99.59	99.59	99.59	99.59	99.8	99.39	99.59	99.59	99.59	99.59	100	99.8	99.8	100	100	100	100	100	100	99.8	99.8	99.8	99.8	99.59	99.59	99.59	100	99.59	99.59	99.59	99.59	99.59	99.59	99.59	99.59	99.59	99.59
EC958_2824	99.76	99.76	99.76	99.76	99.76	99.76	99.53	99.76	99.76	99.76	99.76	99.76	99.76	99.76	99.76	99.76	100	99.76	99.76	99.76	99.76	99.76	99.76	99.76	99.76	99.76	99.76	99.76	99.76	99.76	100	99.53	99.76	99.76	99.76	99.76	99.76	99.29	100	99.76	99.76	99.76	99.76	99.76	99.76	99.76	99.76	99.76	99.76
EC958_2825	100	100	100	100	100	99.73	100	100	100	100	100	100	100	100	100	99.73	100	99.73	100	100	100	100	100	100	100	100	100	100	100	100	100	99.73	100	99.73	100	99.73	99.73	100	100	100	100	100	100	100	100	100	100	100	100
EC958_2840	100	99.22	99.22	100	100	100	100	100	100	100	100	100	100	100	100	100	100	100	100	100	100	100	100	100	100	100	100	100	100	100	100	100	100	100	100	100	100	100	100	100	100	100	100	100	100	100	100	100	100
EC958_2841	100	100	100	100	100	100	100	100	100	99.75	100	100	100	100	100	100	100	100	100	100	100	100	100	100	100	100	100	100	100	100	100	100	100	100	100	100	100	100	100	100	100	100	100	100	100	100	100	100	100
EC958_2844	100	100	100	100	100	100	100	100	100	100	100	100	100	100	100	100	100	100	100	100	100	100	100	100	100	99.63	100	100	100	100	100	100	100	100	100	100	100	100	100	100	100	100	100	100	100	100	100	100	100
EC958_2857	100	100	100	100	100	99.76	100	100	100	100	99.76	99.76	99.76	99.76	99.76	99.52	100	99.76	100	100	100	100	100	100	100	100	100	100	100	100	100	99.76	100	100	100	100	100	100	100	100	100	100	100	100	100	100	100	100	100
EC958_2865	98.88	99.44	99.44	99.44	99.44	98.88	98.88	98.88	98.88	98.31	99.44	99.44	99.44	99.44	99.44	99.44	98.88	99.44	98.31	98.88	98.88	98.88	98.88	99.44	99.44	99.44	98.88	98.88	98.88	98.88	100	98.88	99.44	98.88	99.44	98.88	98.88	98.88	100	98.31	98.88	98.88	98.88	98.88	98.88	98.88	98.88	98.88	98.88
EC958_2869	100	100	100	100	100	98.41	99.21	99.21	99.21	99.21	99.21	99.21	99.21	99.21	99.21	99.21	100	98.41	99.21	99.21	97.62	99.21	99.21	100	100	100	100	100	100	99.21	100	98.41	100	98.41	100	99.21	99.21	99.21	100	98.41	97.62	97.62	97.62	97.62	97.62	99.21	97.62	97.62	97.62
EC958_2872	100	100	100	100	100	100	100	100	100	100	99.34	98.67	99.34	99.34	99.34	99.34	100	99.34	100	99.67	99.67	99.67	100	100	100	100	100	100	100	100	100	100	100	100	100	99.67	100	100	100	99.67	99.67	99.67	99.67	99.67	99.67	100	99.67	99.67	99.67
EC958_2874	100	100	100	100	100	100	100	100	100	99.69	100	100	100	100	100	100	100	100	100	100	99.69	99.69	100	100	100	100	100	100	100	100	100	100	100	100	100	99.38	100	100	100	99.69	100	100	99.69	99.69	99.69	100	99.69	99.69	100
EC958_2891	99.56	99.34	99.34	99.34	99.34	99.12	99.34	99.34	99.34	99.34	99.12	99.34	99.34	99.12	99.12	99.34	99.34	99.34	99.34	99.34	99.34	99.34	99.34	99.34	99.34	99.34	99.56	99.56	99.56	99.34	100	99.34	99.34	99.34	99.34	99.34	99.34	99.34	100	99.34	99.34	99.34	99.34	99.34	99.34	99.34	99.34	99.34	99.34
EC958_2899	100	99.59	100	100	100	100	100	100	100	100	100	100	100	100	100	100	100	100	100	100	100	100	100	100	100	99.59	100	100	100	100	100	100	100	100	100	100	100	100	100	100	100	100	100	100	100	100	100	100	100
EC958_2908	100	100	100	100	100	100	100	100	100	100	100	100	100	100	100	100	100	100	100	100	100	100	100	100	100	100	100	100	100	100	100	100	100	100	100	100	100	100	100	100	100	100	100	100	100	100	100	100	100
EC958_2909	99.61	99.61	99.61	99.61	99.61	99.22	99.61	99.22	99.61	99.61	99.61	99.61	99.61	99.61	99.61	99.61	100	99.61	99.61	99.61	99.61	99.61	99.61	99.61	99.61	99.61	99.61	99.61	99.61	99.61	100	99.61	99.61	99.61	99.22	99.61	99.61	99.61	100	99.61	99.61	99.61	99.61	99.61	99.61	99.61	99.61	99.61	99.61
EC958_2910	100	100	100	100	100	100	100	100	100	100	100	100	100	100	100	100	100	100	100	100	100	100	100	100	100	100	100	100	100	100	100	100	100	100	100	100	100	100	100	100	100	100	100	100	100	100	100	100	100
EC958_2911	100	100	100	100	100	100	100	100	100	100	100	100	100	100	100	100	100	100	100	100	100	100	100	100	100	100	100	100	100	100	100	100	100	100	100	100	100	100	100	100	100	100	100	100	100	100	100	100	100
EC958_2912	100	100	100	100	100	100	100	99.78	99.78	100	100	100	100	100	100	100	100	100	100	100	100	100	99.78	100	100	100	100	100	100	99.78	100	100	100	99.78	100	100	99.78	100	100	100	100	100	100	100	100	100	100	100	100
EC958_2915	100	100	100	100	100	99.49	100	100	100	100	99.49	100	100	99.49	100	100	100	100	100	100	100	100	100	100	100	100	100	100	100	100	100	100	100	99.49	100	100	100	100	100	100	100	100	99.49	99.49	99.49	100	99.49	100	100
EC958_2917	100	100	100	100	100	99.66	99.66	99.66	99.66	99.66	99.32	99.32	99.32	99.32	99.32	99.32	100	99.66	99.66	99.66	99.66	99.66	98.97	100	100	100	100	100	100	98.97	100	99.66	100	99.32	100	99.66	99.66	99.66	100	99.66	99.66	99.66	99.66	99.66	99.66	99.66	99.66	99.66	99.66
EC958_2962	99.66	99.54	99.54	99.66	99.66	99.43	99.54	99.54	99.54	99.54	99.43	99.43	99.43	99.43	99.43	99.43	99.54	99.43	99.54	99.43	99.43	99.66	99.43	99.66	99.66	99.54	99.54	99.6	99.6	99.47	100	99.43	99.66	99.66	99.66	99.66	99.54	99.54	100	99.32	99.32	99.32	99.43	99.43	99.43	99.54	99.43	99.43	99.32
EC958_3010	100	100	100	100	100	66.67	66.67	66.67	50	50	50	66.67	66.67	66.67	41.67	41.67	50	50	66.67	40.74	66.67	66.67	66.67	100	100	100	100	100	100	50	77.5	66.67	100	66.67	100	66.67	66.67	66.67	100	66.67	66.67	66.67	66.67	66.67	50	66.67	41.67	66.67	66.67
EC958_3017	100	99.37	99.37	98.74	98.74	99.37	99.37	99.37	99.37	99.37	99.37	99.37	99.37	99.37	99.37	99.37	99.37	99.37	99.37	99.37	99.37	99.37	99.37	98.74	98.74	98.74	100	100	100	99.37	100	99.37	98.74	100	100	99.37	99.37	99.37	100	99.37	99.37	99.37	99.37	99.37	99.37	99.37	99.37	99.37	99.37
EC958_3019	100	100	100	100	100	99.03	99.03	99.03	99.03	99.03	99.03	99.03	99.03	99.03	99.03	99.03	100	99.03	99.03	99.03	99.03	99.03	99.03	100	100	100	100	100	100	99.03	100	99.03	100	99.03	100	99.03	99.03	99.03	100	99.03	99.03	99.03	99.03	99.03	99.03	99.03	99.03	99.03	99.03
EC958_3049	100	100	100	100	100	100	100	100	100	99.82	100	100	100	100	100	99.82	99.77	99.82	100	100	100	100	100	100	100	100	100	100	100	100	100	100	100	100	100	100	100	100	100	100	100	100	45.1	100	100	100	100	100	100
EC958_3098	0	0	0	0	0	26.87	0	0	0	98.5	0	0	0	0	0	0	0	0	99.5	0	0	0	0	0	0	27.27	0	0	0	0	97.12	0	0	0	0	0	0	0	100	0	0	0	0	0	0	99.5	0	0	0
EC958_3099	50	28.57	28.57	28.57	28.57	36	61.54	61.54	35.71	99.09	0	0	0	0	30	30	31.11	55.56	100	28.57	28.57	44	31.11	28.57	28.57	28.57	50	50	50	31.11	100	31.11	28.57	31.11	28.57	46.67	66.67	31.03	100	46.67	44	44	28.57	28.57	28.57	100	28.57	44	44
EC958_3114	98.54	98.91	98.91	97.45	98.91	31.67	29.33	93.07	93.07	29.78	31.67	31.67	31.67	31.67	31.67	31.67	98.18	28.99	29.78	29.33	29.95	29.78	27.4	98.91	98.91	99.27	98.54	98.54	98.54	27.4	29.33	27.27	97.45	98.91	98.91	29.78	29.78	29.78	99.27	29.78	29.33	29.33	29.78	29.78	29.78	29.78	29.78	29.78	29.33
EC958_3126	100	100	100	100	100	100	100	100	100	100	100	100	100	100	100	100	100	100	100	100	99.62	100	100	100	100	100	100	100	100	100	100	100	100	100	100	99.62	100	100	100	99.62	99.62	99.62	100	100	100	100	100	100	99.62
EC958_3127	100	100	100	100	100	100	100	100	100	100	100	100	100	100	100	100	100	100	100	100	100	100	100	100	100	100	100	100	100	100	100	100	100	100	100	100	99.66	100	100	100	100	100	100	100	100	100	100	100	100
EC958_3171	100	100	100	100	100	100	99.8	99.8	99.6	99.8	99.8	99.8	99.8	99.8	99.8	100	99.8	100	99.8	100	100	100	100	100	100	100	100	100	100	100	100	100	100	99.8	100	100	99.8	100	100	100	100	100	100	100	100	99.8	100	100	100
EC958_3172	99.66	99.32	99.32	99.66	99.66	99.66	99.66	99.66	99.66	99.66	99.66	99.66	99.66	99.66	99.66	99.66	99.66	99.66	99.66	99.66	99.66	99.66	99.66	99.66	99.66	99.66	99.66	99.66	99.66	99.66	99.66	99.66	99.66	99.66	99.66	99.66	99.66	99.66	99.66	99.66	99.66	99.66	99.32	99.32	99.32	99.66	99.32	99.66	99.66
EC958_3204	99.72	99.72	99.72	99.72	99.72	100	100	100	100	100	100	100	100	100	100	100	99.72	100	100	100	100	100	100	99.72	99.72	99.72	99.72	99.72	99.72	100	100	100	99.72	100	99.72	100	100	100	100	100	100	100	100	100	100	100	100	100	100
EC958_3205	100	100	100	100	100	100	100	100	100	100	99.74	99.74	99.74	99.74	99.74	99.74	100	99.74	100	100	100	100	100	100	100	100	100	100	100	100	100	100	100	100	100	99.74	100	100	100	100	100	100	100	100	100	100	100	100	100
EC958_3227	100	100	100	100	100	100	100	100	100	100	100	100	100	100	100	100	100	100	100	100	100	100	100	100	100	100	100	100	100	100	100	100	100	100	100	100	100	100	100	100	100	100	100	100	100	100	100	100	100
EC958_3235	98.55	99.28	99.28	99.28	99.28	99.28	99.28	100	100	100	99.28	99.28	99.28	99.28	99.28	99.28	100	99.28	100	99.28	98.55	99.28	100	99.28	99.28	99.28	99.28	99.28	99.28	99.28	100	100	99.28	100	99.28	99.28	100	98.55	99.28	99.28	98.55	99.28	99.28	99.28	99.28	100	99.28	99.28	98.55
EC958_3339	0	0	0	40	40	0	0	0	0	0	0	0	0	0	24.73	0	0	0	0	0	0	0	0	0	0	0	0	0	0	0	38.71	0	0	0	0	0	0	0	0	0	62.53	0	0	0	0	0	0	38.71	62.53
EC958_3341	0	0	0	0	0	0	0	0	0	0	0	0	0	0	0	0	0	0	0	0	0	0	0	0	0	0	0	0	0	0	0	0	0	0	23.89	0	0	0	0	0	41.67	0	0	0	0	0	0	24.3	0
EC958_3416	99.59	99.59	99.59	99.59	99.59	99.59	99.18	99.59	99.59	99.59	99.59	99.59	99.59	99.59	99.59	99.59	99.59	99.59	99.59	99.18	99.18	99.59	99.59	99.59	99.59	99.59	99.59	99.59	99.59	99.59	100	99.18	99.59	99.59	99.59	99.18	99.59	99.59	100	99.18	99.59	99.59	99.18	99.18	99.18	99.59	99.18	99.18	99.59
EC958_3417	99.34	99.2	99.2	99.2	99.2	99.34	99.2	99.2	99.07	99.2	99.2	99.2	99.2	99.2	99.2	99.2	99.2	99.2	99.2	99.2	99.2	99.2	99.2	99.2	99.2	99.34	99.34	99.34	99.34	99.2	100	99.2	99.2	99.47	99.2	99.2	99.2	99.2	99.07	99.2	99.07	99.07	99.2	99.2	99.2	99.2	99.2	99.2	99.07
EC958_3424	98.74	98.11	98.11	99.37	99.37	49.69	42.77	42.77	42.77	42.77	47.8	47.8	47.8	47.8	47.8	47.17	34	47.17	42.77	42.38	42.77	42.77	97.48	99.37	99.37	49.69	99.37	99.37	99.37	97.48	42	49.69	99.37	41.33	100	42.77	42.77	42.77	98.74	43.12	41.72	42.38	42.38	42.38	42.38	42.77	42.38	41.72	41.72
EC958_3433	99.84	99.84	99.84	99.84	99.84	99.52	99.68	99.68	99.68	99.68	99.52	99.52	99.52	99.52	99.52	99.52	99.84	99.52	99.68	99.68	99.68	99.68	99.68	99.84	99.84	99.82	99.84	99.84	99.84	99.68	100	99.68	99.84	99.52	99.84	99.68	99.68	99.68	100	99.68	99.68	99.68	99.68	99.68	99.68	99.68	99.68	99.68	99.68
EC958_3456	100	100	100	100	100	99.58	99.79	99.79	99.79	99.79	99.37	99.37	99.37	99.37	99.37	99.37	99.79	99.37	99.79	99.79	99.79	99.79	99.79	100	100	99.79	100	100	100	99.79	100	99.58	100	99.79	100	99.58	99.79	99.79	100	99.79	99.79	99.79	99.79	99.79	99.79	99.79	99.79	99.79	99.79
EC958_3463	100	100	100	100	100	100	99.18	100	100	100	99.18	99.18	99.18	99.18	99.18	99.18	100	99.18	100	100	100	100	100	100	100	100	100	100	100	100	100	100	100	100	100	100	100	100	100	100	100	100	100	100	100	100	100	100	100
EC958_3470	100	99.7	99.7	100	100	99.7	99.41	99.41	99.41	99.41	99.41	99.11	99.11	99.41	99.11	99.41	99.41	99.11	99.41	99.7	99.7	99.7	99.41	100	100	100	100	100	100	99.41	100	99.7	100	99.7	100	99.41	99.41	99.41	100	99.41	99.7	99.7	99.7	99.7	99.7	99.41	99.7	99.7	99.7
EC958_3471	100	100	100	100	100	100	100	100	100	100	100	100	100	100	100	100	100	100	100	100	100	100	100	100	100	100	100	100	100	100	100	100	100	100	100	100	100	100	100	100	100	100	100	100	100	100	100	100	100
EC958_3472	99.66	99.83	99.83	99.66	99.66	99.66	99.83	99.66	99.66	99.83	99.83	99.83	99.83	99.83	99.83	99.83	99.66	99.83	99.83	99.83	99.83	99.83	99.83	99.66	99.66	99.83	99.66	99.66	99.66	99.66	100	99.83	99.77	99.83	99.83	99.66	99.83	99.83	100	99.66	99.83	99.83	99.83	99.83	99.83	99.83	99.83	99.83	99.83
EC958_3473	100	99.84	100	100	100	99.67	99.67	99.67	99.67	99.67	99.67	99.67	99.67	99.67	99.67	99.67	99.67	99.67	99.67	99.51	99.51	99.51	99.67	100	100	99.67	99.84	100	100	99.67	100	99.67	100	99.52	100	99.51	99.67	99.67	100	99.51	99.51	99.51	99.35	99.35	99.35	99.67	99.35	99.51	99.51
EC958_3522	100	96.97	96.97	100	100	93.94	93.94	93.94	93.94	95.45	96.97	96.97	96.97	96.97	96.97	96.97	98.48	96.97	93.94	93.94	93.94	92.42	93.94	100	100	98.48	100	100	100	93.94	85.71	93.94	100	96.97	100	93.94	93.94	93.94	100	93.94	93.94	93.94	93.94	93.94	93.94	93.94	93.94	93.94	93.94
EC958_3570	100	100	100	100	100	99.89	99.89	99.78	99.89	99.89	99.89	99.89	99.89	99.89	99.89	99.89	100	99.89	99.89	99.89	99.89	99.89	99.89	100	100	100	100	100	100	99.89	100	99.89	100	99.78	99.89	99.89	99.89	99.89	100	99.89	99.89	99.89	99.89	99.89	99.89	99.89	99.89	99.89	99.89
EC958_3576	100	99.78	99.78	100	100	100	99.55	25.19	99.78	99.78	99.78	99.78	99.78	99.78	99.78	100	100	100	99.78	99.55	99.78	99.78	99.78	100	100	100	100	100	100	99.78	100	100	100	100	99.78	99.78	99.78	99.78	100	99.78	99.78	99.78	99.78	99.78	99.78	99.78	99.78	99.78	99.78
EC958_3578	100	100	100	100	100	100	100	100	100	100	99.84	99.84	99.84	99.84	99.84	100	100	100	100	100	100	100	100	100	100	100	99.84	100	100	100	100	100	100	99.84	100	100	100	100	100	100	100	100	100	100	100	100	100	100	100
EC958_3585	100	100	100	100	100	100	100	100	100	100	100	100	100	100	100	100	100	100	100	100	100	100	100	100	100	96.47	100	100	100	100	100	100	100	100	100	100	100	100	100	100	100	100	100	100	100	100	100	100	100
EC958_3586	100	100	100	100	100	100	100	100	100	100	100	100	100	100	100	100	100	100	100	100	100	100	100	100	100	100	100	100	100	100	100	100	100	100	100	100	100	100	100	100	100	100	100	100	100	100	100	100	100
EC958_3587	99.69	99.38	99.38	99.69	99.69	100	100	100	100	99.69	99.69	99.69	99.69	99.69	99.69	100	99.69	100	100	100	100	100	100	99.69	99.69	99.69	99.38	99.69	99.69	100	100	100	99.69	99.69	99.69	99.69	100	100	100	100	100	100	100	100	100	100	100	100	100
EC958_3589	100	100	100	100	100	100	100	100	100	100	99.76	99.76	99.76	99.76	99.76	99.52	100	99.76	100	100	99.76	100	100	100	100	100	100	100	100	100	100	100	100	100	100	100	100	100	100	100	100	100	99.76	100	99.76	100	100	100	100
EC958_3600	100	100	100	100	100	100	100	100	100	100	100	100	100	100	100	100	100	100	100	100	100	100	100	100	100	100	100	100	100	100	100	100	100	100	100	100	100	100	100	100	99.46	99.46	100	100	100	100	100	100	99.46
EC958_3601	100	100	100	100	100	100	100	100	100	100	100	100	100	100	100	100	100	100	99.59	100	100	100	100	100	100	100	100	100	100	100	100	100	100	100	100	100	100	100	100	100	100	100	100	100	100	100	100	100	100
EC958_3623	100	100	100	100	100	100	100	100	100	100	100	100	100	100	100	100	100	100	100	100	100	100	100	100	100	100	100	100	100	100	100	100	100	100	100	100	100	100	100	100	100	100	100	100	100	100	100	100	100
EC958_3642	100	100	100	100	100	100	100	100	100	100	100	100	100	100	100	100	100	100	100	100	100	100	100	100	100	100	100	100	100	100	100	100	100	100	100	100	100	100	100	100	100	100	100	100	100	100	100	100	100
EC958_3647	100	100	100	100	100	100	100	99.36	99.36	100	100	100	100	100	100	99.36	100	99.36	100	100	100	100	100	100	100	100	100	100	100	100	100	100	100	100	100	100	100	100	100	100	100	100	100	100	100	100	100	100	100
EC958_3648	99.78	99.78	99.78	100	100	99.78	99.33	99.78	99.78	99.11	99.55	99.55	99.55	99.55	99.55	99.78	99.55	99.78	99.78	99.78	99.78	99.78	99.78	100	100	100	99.55	99.78	99.78	99.78	100	99.78	100	99.78	100	99.78	99.33	99.33	100	99.78	99.78	99.78	99.78	99.78	99.78	99.33	99.78	99.78	99.78
EC958_3676	100	99.47	99.47	99.47	99.47	98.42	99.47	99.47	99.47	99.47	98.95	98.95	98.95	98.95	98.95	98.95	98.95	98.95	99.47	98.42	98.42	98.42	98.95	99.47	99.47	99.47	100	100	100	98.95	100	98.95	99.47	99.47	100	98.42	99.47	99.47	100	98.42	98.42	98.42	98.42	98.42	98.42	99.47	98.42	98.42	98.42
EC958_3681	99.68	100	100	100	100	98.09	98.09	97.77	97.77	98.09	97.77	97.77	97.77	97.77	97.77	97.77	98.09	97.77	97.77	97.77	97.77	97.77	97.77	100	100	99.68	99.68	99.68	99.68	97.77	100	97.77	100	97.46	100	97.77	97.77	97.77	100	97.77	97.77	97.77	97.77	97.76	97.77	97.77	97.77	97.77	97.77
EC958_3688	100	100	100	100	100	99.21	100	100	100	100	100	100	100	100	100	100	100	100	100	100	100	100	100	100	100	100	100	100	100	100	100	100	100	100	99.21	100	100	100	100	100	100	100	100	100	100	100	100	100	100
EC958_3689	100	100	100	100	100	100	100	100	100	100	100	100	100	100	100	100	100	100	100	100	100	100	100	100	100	100	100	100	100	100	100	100	100	100	100	100	100	100	100	100	100	100	100	100	100	100	100	100	100
EC958_3690	100	100	100	100	100	100	100	100	100	100	100	100	100	100	100	100	100	100	100	100	99.5	100	100	100	100	100	100	100	100	100	100	100	100	100	100	100	100	100	100	100	100	100	100	100	100	100	100	100	100
EC958_3691	99.22	99.22	99.22	99.22	99.22	99.22	99.22	99.22	99.22	99.22	99.22	99.22	99.22	99.22	99.22	99.22	99.22	99.22	99.22	99.22	99.22	99.22	99.22	99.22	99.22	99.22	99.22	99.22	99.22	99.22	100	99.22	99.22	99.22	99.22	99.22	99.22	99.22	100	99.22	99.22	99.22	99.22	99.22	99.22	99.22	99.22	99.22	99.22
EC958_3692	100	100	100	100	100	100	100	100	100	100	100	100	100	100	100	100	100	100	100	100	100	100	100	100	100	100	100	99.15	99.15	100	100	100	100	100	100	100	100	100	100	100	100	100	100	100	100	100	100	100	100
EC958_3693	100	100	100	100	100	100	100	100	100	100	100	100	100	100	100	100	100	100	100	100	100	100	100	100	100	100	100	100	100	100	100	100	100	100	100	100	100	100	100	100	100	100	100	100	100	100	100	100	100
EC958_3694	100	100	100	100	100	100	100	100	100	100	100	100	100	100	100	100	100	100	100	99.31	99.31	99.31	100	100	100	100	100	100	100	100	100	100	100	100	100	99.31	100	100	100	99.31	100	100	99.31	99.31	99.31	100	99.31	99.31	100
EC958_3695	100	100	100	100	100	100	100	100	100	100	100	100	100	100	100	100	100	100	100	100	100	100	100	100	100	100	100	100	100	100	100	100	100	100	100	100	100	100	100	100	100	100	100	100	100	100	100	100	100
EC958_3696	100	100	100	100	100	100	100	100	100	100	100	100	100	100	100	100	100	100	100	100	100	100	100	100	100	100	100	100	100	100	100	100	100	100	100	100	100	100	100	100	99.4	99.4	100	100	100	100	100	100	98.8
EC958_3697	100	100	100	100	100	100	100	100	100	100	100	100	100	100	100	100	100	100	100	100	100	100	100	100	100	100	100	100	100	100	100	100	100	100	100	100	100	100	100	100	100	100	100	100	100	100	100	100	100
EC958_3698	100	100	100	100	100	100	100	100	100	100	100	100	100	100	100	100	100	100	100	100	100	100	100	100	100	100	100	100	100	100	100	100	100	100	100	100	100	100	100	100	100	100	100	100	100	100	100	100	100
EC958_3699	100	100	100	100	100	100	100	100	100	100	100	100	100	100	100	100	100	100	100	100	100	100	100	100	100	100	100	100	100	100	100	100	100	100	100	100	100	100	100	100	100	100	100	100	100	100	100	100	100
EC958_3700	100	100	100	100	100	100	100	100	100	100	100	100	100	100	100	100	100	100	100	100	100	100	100	100	100	100	100	100	100	100	100	100	100	100	100	100	99.01	100	100	100	100	100	100	100	100	100	100	100	100
EC958_3701	100	100	100	100	100	100	100	100	100	100	100	100	100	100	100	100	100	100	100	100	100	100	100	100	100	100	100	100	100	100	100	100	100	100	100	100	100	100	100	100	100	100	100	100	100	100	100	100	100
EC958_3702	100	100	100	100	100	99.04	99.04	99.04	99.04	99.04	99.04	99.04	99.04	99.04	99.04	99.04	100	99.04	99.04	99.04	99.04	99.04	99.04	100	100	100	100	100	100	99.04	100	99.04	100	99.04	100	99.04	99.04	99.04	100	99.04	99.04	99.04	99.04	99.04	99.04	99.04	99.04	99.04	99.04
EC958_3703	100	100	100	100	100	100	100	100	100	100	100	100	100	100	100	100	100	100	100	100	100	100	100	100	100	98.37	100	100	100	100	100	100	100	100	100	100	100	100	100	100	100	100	100	100	100	100	100	100	100
EC958_3704	100	100	100	100	100	100	100	100	100	100	100	100	100	100	100	100	100	100	100	100	100	100	100	100	100	100	100	100	100	100	100	100	100	100	100	100	100	100	100	100	100	100	100	100	100	100	100	100	100
EC958_3705	100	100	100	100	100	100	100	100	100	100	100	100	100	100	100	100	100	100	100	100	100	100	100	50	100	100	100	100	100	100	100	100	100	100	100	100	100	100	100	100	100	100	100	100	100	100	100	100	100
EC958_3706	100	100	100	100	100	100	100	100	100	100	100	100	100	100	100	100	100	100	100	100	100	100	100	100	100	100	100	100	100	100	100	100	100	100	100	100	100	100	100	100	100	100	100	100	100	100	100	100	100
EC958_3707	100	100	100	100	100	100	100	100	100	100	100	100	100	100	100	100	100	100	100	99.57	100	100	100	100	100	100	100	100	100	100	100	100	100	100	100	100	100	100	100	100	100	100	100	100	100	100	100	100	100
EC958_3708	100	100	100	99.09	100	100	100	100	100	100	100	100	100	100	100	100	100	100	100	100	100	100	100	100	100	100	100	100	100	100	100	100	100	100	100	100	100	100	100	100	100	100	100	100	100	100	100	100	100
EC958_3709	100	100	100	100	100	100	100	100	100	100	100	100	100	100	100	100	100	100	100	100	100	100	100	100	100	100	100	100	100	100	100	100	100	100	100	100	100	100	100	100	100	100	100	100	100	100	100	100	100
EC958_3710	100	100	100	99.63	100	100	100	100	100	100	100	100	100	100	100	100	100	100	100	100	100	100	100	100	100	100	100	100	100	100	100	100	100	100	100	100	100	100	100	100	100	100	100	100	100	100	100	100	100
EC958_3711	100	100	100	100	100	100	100	100	100	100	100	100	100	100	100	100	100	100	100	100	100	100	100	100	100	100	100	100	100	100	100	100	100	100	100	100	100	100	100	100	100	100	100	100	100	100	100	100	100
EC958_3712	100	100	100	100	100	100	100	100	100	100	100	100	100	100	100	100	100	100	100	100	100	100	100	100	100	100	100	100	100	100	100	100	100	100	100	100	100	100	100	100	100	100	100	100	100	100	100	100	100
EC958_3713	100	100	100	99.52	100	99.52	100	100	100	100	100	100	100	100	100	100	100	100	100	100	100	100	100	100	100	100	100	100	100	100	100	100	100	100	100	100	100	100	100	100	100	100	100	100	100	100	100	100	100
EC958_3714	100	100	100	100	100	100	100	100	100	100	100	100	100	100	100	100	100	100	100	100	100	100	100	100	100	100	100	100	100	100	100	100	100	100	100	100	100	100	100	100	100	100	100	100	100	100	100	100	100
EC958_3736	100	100	100	100	100	99.86	100	100	100	100	100	100	100	100	100	100	100	100	100	100	100	100	100	100	100	100	100	100	100	100	100	99.86	100	100	100	100	100	100	100	100	100	100	100	100	100	100	100	100	100
EC958_3737	100	100	100	100	100	100	100	100	100	100	100	100	100	100	100	100	100	100	100	100	100	100	100	100	100	100	100	100	100	100	100	100	100	100	100	100	100	100	100	100	100	100	100	100	100	100	100	100	100
EC958_3738	100	100	100	100	100	100	100	100	100	100	100	100	100	100	100	100	100	100	100	100	100	100	99.19	100	100	99.19	100	100	100	100	100	100	100	100	100	100	100	100	100	100	100	100	99.19	100	99.19	100	100	100	99.19
EC958_3775	100	99.7	99.7	100	100	99.7	99.4	99.4	99.4	99.4	100	100	100	100	100	99.7	100	100	99.1	99.7	99.7	99.7	100	100	100	100	100	100	100	100	100	99.7	100	100	99.7	99.7	99.4	99.4	100	99.7	99.7	99.7	99.7	99.7	99.7	99.7	99.7	99.7	99.7
EC958_3789	99.58	99.72	99.72	99.72	99.58	99.3	98.87	99.3	99.16	99.3	99.44	99.44	99.44	99.44	99.44	99.58	99.86	99.57	99.02	99.16	99.3	99.16	99.44	99.72	99.58	99.86	99.58	99.58	99.58	99.44	100	99.44	99.72	99.58	99.58	99.3	99.16	99.3	99.44	99.3	99.3	99.3	99.3	99.3	99.3	99.3	99.3	99.3	99.3
EC958_3827	100	100	100	100	100	99.46	99.73	99.73	99.73	99.73	99.73	99.73	99.73	99.73	99.73	99.73	100	99.73	99.73	99.73	99.73	99.73	99.46	100	100	99.73	100	100	100	99.46	100	99.46	100	99.46	100	99.73	99.73	99.73	100	99.73	99.46	99.73	99.73	99.73	99.73	99.73	99.73	99.73	99.46
EC958_3855	100	100	100	100	100	100	100	100	100	100	100	100	100	100	100	100	100	100	100	100	100	100	100	100	100	100	100	100	100	100	100	100	100	100	100	100	100	100	100	100	100	100	100	100	100	100	100	100	100
EC958_3858	99	99	99	98.59	98.39	97.99	97.79	98.39	98.39	98.39	98.19	98.19	98.19	98.19	98.19	97.99	99	98.19	97.79	98.59	97.99	97.99	97.39	98.59	98.59	98.8	99	98.59	98.59	97.39	100	97.99	25.9	94.34	99	97.99	98.39	98.19	100	97.99	98.39	98.19	98.19	98.19	98.19	98.39	98.19	97.99	98.39
EC958_3964	100	99.56	99.56	100	100	99.85	99.56	99.71	99.71	99.71	100	99.85	100	100	100	100	100	100	99.56	99.42	99.56	99.56	99.71	100	100	100	100	100	100	99.71	100	99.85	100	99.71	100	99.56	99.56	99.71	100	99.56	99.56	99.56	99.56	99.56	99.56	99.56	99.56	99.56	99.56
EC958_3965	100	100	100	100	100	100	100	100	100	100	100	100	100	100	100	100	100	100	100	100	100	100	100	100	100	100	100	100	100	100	100	100	100	100	100	100	100	100	100	100	100	100	100	100	100	100	99.67	100	100
EC958_4026	100	100	100	100	100	100	99.68	99.68	99.68	99.68	99.68	99.68	99.68	99.68	99.68	99.68	99.68	99.68	99.68	99.03	99.68	99.03	99.68	100	100	100	100	100	100	100	100	100	100	99.68	100	99.35	99.68	99.68	100	99.35	99.68	99.68	99.68	99.68	99.68	100	99.68	99.35	99.68
EC958_4028	96.79	96.79	96.79	96.79	96.47	94.32	94.01	94.01	94.01	94.01	94.01	94.01	94.01	94.01	94.01	94.32	95.27	94.32	96.47	96.79	94.65	95.9	96.47	96.79	96.47	96.79	96.79	96.79	96.79	96.47	100	94.32	96.79	96.47	94.32	96.79	96.79	94.01	100	96.79	96.15	96.15	99.69	99.69	99.69	96.47	99.69	96.79	96.15
EC958_4041	100	100	100	100	100	99.75	99.75	100	100	100	100	99.75	100	100	100	100	100	100	100	99.75	99.75	100	99.75	100	100	100	100	100	100	99.75	100	99.75	100	99.75	99.75	100	100	100	100	100	99.75	99.75	100	100	100	99.75	100	100	99.75
EC958_4042	98.74	98.74	98.74	98.74	98.74	98.11	98.11	98.11	98.11	98.11	98.11	98.11	98.11	98.11	98.11	98.11	98.11	98.11	98.11	98.74	98.11	98.74	97.48	98.74	98.74	98.74	98.74	98.74	98.74	97.48	100	98.74	98.74	98.11	98.74	98.11	98.11	98.11	100	98.11	98.11	98.11	98.11	98.11	98.11	98.11	98.11	98.11	98.11
EC958_4045	100	100	100	100	100	100	100	100	100	100	100	100	100	100	100	100	100	100	100	100	100	100	100	100	100	100	100	100	100	100	100	100	100	100	100	100	100	100	100	100	100	100	100	100	100	100	100	100	100
EC958_4047	99.51	99.75	99.75	99.75	99.75	99.26	99.01	99.01	99.51	99.01	99.51	99.51	99.51	99.51	99.51	99.51	99.75	99.51	99.26	99.51	99.51	99.51	99.51	99.75	99.75	99.51	99.51	99.51	99.51	99.51	100	99.26	99.75	99.75	99.75	99.51	99.26	99.26	100	99.51	99.51	99.51	99.51	99.51	99.51	99.26	99.51	99.51	99.51
EC958_4048	100	100	100	99.34	99.34	100	100	100	100	99.34	100	100	100	100	100	100	100	100	100	100	100	100	99.34	99.34	99.34	100	100	100	100	99.34	100	100	99.34	100	99.34	100	100	100	100	100	100	100	99.34	99.34	99.34	100	99.34	100	100
EC958_4055	100	100	100	99.03	100	100	100	100	100	100	99.52	99.52	99.52	99.52	99.52	99.52	100	99.52	100	100	100	100	100	100	100	100	100	100	100	100	100	100	100	100	100	100	100	100	100	100	100	100	100	100	100	100	100	100	100
EC958_4172	99.75	99.88	99.88	99.75	99.75	99.75	99.88	99.88	99.88	99.88	99.88	99.63	99.88	99.88	99.88	99.88	99.5	99.88	99.88	99.88	99.88	99.88	99.63	99.75	99.75	99.75	99.75	99.75	99.75	99.75	100	99.63	99.75	99.75	99.75	99.88	99.88	99.88	100	99.88	99.88	99.88	99.88	99.88	99.88	99.88	99.88	99.85	99.88
EC958_4174	100	100	100	100	100	99.73	100	100	100	100	100	100	100	100	100	100	99.73	100	100	100	100	100	100	100	100	100	100	100	100	100	100	100	100	100	100	100	100	100	100	100	100	100	100	100	100	100	100	100	100
EC958_4175	100	100	100	100	100	100	100	99.57	99.79	100	99.79	99.79	99.79	99.79	99.79	99.79	100	99.79	100	100	100	100	100	100	100	100	99.79	100	100	100	99.57	100	100	100	100	100	100	100	100	99.79	100	100	100	100	99.79	100	100	99.79	100
EC958_4177	100	100	100	100	100	100	100	100	100	100	100	100	100	100	100	100	100	100	100	100	100	100	100	100	100	100	100	100	100	100	100	100	100	100	100	100	100	100	100	100	100	100	100	100	100	100	100	100	100
EC958_4178	100	99.07	99.07	100	100	100	100	100	100	100	99.07	99.07	99.07	99.07	99.07	100	100	100	100	100	100	100	100	100	100	100	100	100	100	100	100	100	100	100	100	100	100	100	100	99.07	100	100	100	100	100	100	100	99.07	100
EC958_4179	100	100	100	100	100	100	100	99.82	100	100	100	100	100	100	100	100	100	100	99.82	99.82	99.64	99.82	100	100	100	100	100	100	100	100	100	100	100	100	100	100	100	100	100	100	99.82	99.82	99.82	99.82	99.82	100	99.82	100	99.82
EC958_4202	99.67	100	100	100	99.67	100	99.84	99.84	99.84	99.84	99.67	99.67	99.51	99.67	99.67	99.67	100	99.67	99.84	99.84	99.84	99.84	100	100	99.84	99.84	99.67	99.67	99.67	100	100	100	100	100	99.84	99.84	99.67	99.84	100	99.84	99.84	99.84	99.84	99.84	99.67	99.84	99.84	99.84	99.84
EC958_4203	99.78	99.78	99.78	99.56	99.56	99.78	99.56	99.78	99.78	99.78	99.56	99.56	99.78	99.56	99.78	99.78	98.68	99.78	99.78	99.71	99.78	99.78	99.12	99.56	99.56	99.56	99.78	99.78	99.78	99.12	100	99.78	99.56	99.78	99.56	99.78	99.12	99.78	99.56	99.78	99.78	99.78	99.78	99.78	99.78	99.78	99.78	99.78	99.78
EC958_4244	100	100	100	100	100	100	100	100	100	100	100	100	100	100	100	100	100	100	100	100	100	100	100	100	100	100	100	100	100	99.76	100	100	100	100	100	100	100	100	100	100	99.76	99.7	100	100	100	100	100	100	99.76
EC958_4265	98.78	99.19	99.19	99.19	99.19	98.78	97.97	97.97	97.97	97.97	98.37	98.37	98.37	98.37	98.37	98.37	98.78	98.37	97.97	97.56	97.15	97.97	98.37	99.19	99.19	99.19	98.78	98.78	98.78	98.37	100	97.97	99.19	99.19	98.78	98.37	97.97	97.97	100	97.56	98.37	98.37	97.15	97.15	97.15	97.56	97.15	97.56	98.37
EC958_4266	99.37	99.37	99.37	99.06	99.06	99.37	99.06	99.06	99.06	99.06	99.37	99.06	99.37	99.37	99.37	99.06	99.06	99.06	99.06	99.37	99.37	99.37	99.06	99.06	99.06	99.37	99.37	99.37	99.37	99.06	100	99.37	99.06	99.06	99.06	99.37	99.06	99.06	100	99.37	99.06	99.06	99.37	99.37	99.37	99.06	99.37	99.37	99.06
EC958_4317	100	100	100	100	100	99.82	99.63	99.63	99.63	99.63	99.63	99.63	99.63	99.63	99.63	99.63	99.82	99.63	99.63	99.45	99.63	99.63	99.82	100	100	100	100	100	100	99.82	100	99.82	100	99.82	100	99.63	99.63	99.63	100	99.63	99.63	99.63	99.63	99.63	99.63	99.63	99.63	99.63	99.63
EC958_4323	100	99.8	99.8	100	100	99.8	100	99.8	100	100	99.6	99.6	99.6	99.6	99.6	99.6	99.8	99.6	100	100	99.8	100	99.8	100	100	99.6	100	100	100	99.8	100	99.8	100	99.8	99.8	99.4	100	100	100	100	99.8	99.8	100	100	100	100	100	100	99.8
EC958_4330	100	100	100	100	100	99.45	98.9	99.45	99.45	98.9	100	100	100	100	100	100	100	100	99.45	99.45	100	100	98.34	100	100	99.45	100	100	100	98.34	100	99.45	100	99.45	100	100	100	98.9	100	100	100	100	100	100	100	99.45	100	100	100
EC958_4343	100	100	100	100	100	100	100	100	100	100	99.52	99.52	99.52	99.52	99.52	99.52	100	99.52	100	100	100	100	100	100	100	99.52	100	100	100	100	100	100	100	100	100	100	100	100	99.05	100	100	100	100	100	100	100	100	100	100
EC958_4420	99.45	99.45	99.45	99.45	99.45	98.91	98.91	98.77	98.77	99.04	99.18	99.18	99.18	99.18	99.18	99.18	99.59	99.18	99.04	99.32	98.91	98.77	99.18	99.45	99.45	99.32	99.45	99.45	99.45	99.18	100	99.45	99.45	99.18	99.18	99.32	99.04	99.04	100	99.32	98.91	98.91	98.91	98.91	98.91	99.04	98.91	99.04	98.91
EC958_4455	100	100	100	100	100	98.85	99.23	99.23	99.23	99.23	99.23	99.23	99.23	99.23	99.23	99.23	98.85	99.23	99.23	98.85	98.85	98.47	98.85	100	100	100	99.62	100	100	98.85	100	98.85	100	98.85	100	99.23	99.23	99.23	100	98.85	98.85	98.85	98.85	98.85	98.85	99.23	98.85	98.85	98.85
EC958_4496	99.66	99.66	99.66	99.31	99.31	99.66	99.31	99.31	99.31	99.31	99.66	99.66	99.66	99.66	99.66	99.66	99.66	99.66	99.66	99.66	99.31	99.66	99.66	99.31	99.31	99.66	99.57	99.66	99.66	99.66	100	99.66	99.31	99.66	99.66	99.31	99.31	99.31	100	99.66	99.66	99.66	99.66	99.66	99.66	99.31	99.66	99.66	99.66
EC958_4497	99.88	99.88	99.88	99.88	99.88	99.76	99.88	99.76	99.76	99.88	99.76	99.76	99.76	99.76	99.76	99.76	99.88	99.76	99.88	99.88	99.88	99.88	99.88	99.88	99.88	99.88	99.88	99.88	99.88	99.88	100	99.88	99.88	99.76	99.88	99.88	99.88	99.88	99.88	99.88	99.88	99.88	99.88	99.88	99.88	99.76	99.88	99.88	99.88
EC958_4499	100	100	100	100	100	100	100	100	100	100	100	100	100	100	100	100	100	100	100	100	100	100	100	100	100	100	100	100	100	100	100	100	100	100	100	100	100	100	100	100	100	100	100	100	100	100	100	100	100
EC958_4511	100	99.15	99.15	100	100	99.15	99.15	99.15	99.15	99.15	98.94	98.94	98.94	98.94	98.94	98.94	99.15	98.94	99.15	99.15	99.15	99.15	98.73	100	100	99.15	100	100	100	98.73	100	98.94	100	99.15	99.15	98.94	99.15	99.15	100	99.15	99.15	99.15	99.15	98.94	99.15	99.15	99.15	99.15	99.15
EC958_4529	100	100	100	100	100	100	100	100	100	100	100	99.44	100	100	100	100	100	100	100	100	100	100	100	100	100	100	100	100	100	100	100	100	100	100	100	100	100	100	100	100	100	100	100	100	100	100	100	100	100
EC958_4609	34.53	33.63	33.63	32.44	34.53	32.44	33.63	33.63	33.63	34.08	31.86	31.86	31.86	31.86	31.86	31.86	36.16	31.86	30.97	32.14	32.14	32.14	36.87	34.53	34.53	34.53	34.53	34.53	34.53	36.87	33.33	32.44	34.53	36.87	33.63	32.14	34.08	30.97	51.71	32.14	31.7	31.7	32.14	32.14	32.14	33.63	32.14	32.14	31.7
EC958_4612	30.77	30.77	30.77	30.77	28.46	27.2	29.88	29.88	29.88	29.88	29.88	29.88	29.88	29.88	29.88	29.88	30.77	29.88	29.88	29.88	29.88	29.88	27.2	30.77	28.46	30.28	30.77	30.77	30.77	27.2	30.77	27.2	30.77	64.13	30.77	29.88	29.88	29.88	100	29.88	29.88	29.88	29.88	29.88	29.88	29.88	29.88	29.88	29.88
EC958_4631	100	100	100	100	100	100	100	100	100	100	100	100	100	100	100	100	100	100	100	100	100	100	100	100	100	100	100	100	100	100	100	100	100	100	100	100	100	100	100	100	100	100	100	100	100	100	100	100	100
EC958_4632	100	100	100	100	100	100	100	100	100	100	100	100	100	100	100	100	100	100	100	100	100	100	100	100	100	99.64	100	100	100	100	100	100	100	100	100	100	100	100	100	100	100	100	100	99.82	100	100	100	100	100
EC958_4650	99.38	99.38	99.38	99.38	99.38	99.07	99.38	99.69	99.69	99.38	99.69	99.69	99.69	99.69	99.69	99.69	99.69	99.69	99.69	99.69	99.69	99.69	99.38	99.38	99.38	99.69	99.38	99.69	99.69	99.38	100	99.69	99.38	99.69	99.69	99.38	99.69	99.69	100	99.69	99.69	99.69	99.69	99.38	99.69	99.69	99.69	99.69	99.69
EC958_4652	100	100	100	100	100	100	100	100	100	100	99.45	99.45	99.45	99.45	99.45	99.45	100	99.45	100	100	100	100	100	100	100	100	100	100	100	100	100	100	100	100	100	100	100	99.45	100	100	100	100	100	100	100	100	100	100	100
EC958_4655	99.34	100	100	99.34	99.34	100	100	100	100	100	100	100	100	100	100	100	99.34	100	100	100	100	100	100	99.34	99.34	99.34	99.34	99.34	99.34	100	100	100	99.34	100	99.34	100	100	100	100	100	100	100	100	100	100	100	100	100	100
EC958_4720	98.86	98.86	98.86	98.86	98.86	100	98.86	100	100	98.86	100	100	100	100	100	100	99.43	100	98.86	98.86	98.86	100	98.86	98.86	98.86	98.86	98.86	98.86	98.86	99.43	100	98.86	98.86	100	98.86	100	100	100	98.86	98.86	98.86	98.86	100	100	100	98.86	100	98.86	98.86
EC958_4752	99.68	99.79	99.79	99.79	99.79	99.79	99.79	99.79	100	99.89	100	100	100	100	100	100	99.79	100	99.79	99.79	100	99.79	99.58	99.79	99.89	99.79	99.68	99.68	99.68	99.68	100	99.89	99.79	99.79	99.58	99.79	99.89	99.79	99.79	99.68	99.89	99.89	99.79	99.68	99.79	99.89	99.79	99.79	99.89
EC958_4756	100	100	100	100	100	99.71	100	100	99.71	100	100	100	100	100	100	100	100	99.71	99.71	100	99.71	99.71	99.71	100	100	100	100	100	100	99.71	100	100	100	100	99.71	100	100	100	100	100	100	100	100	99.42	100	100	100	100	100
EC958_4757	99.72	99.72	99.72	99.44	99.44	99.72	99.72	99.72	99.72	99.72	99.72	99.72	99.72	99.72	99.72	99.72	99.17	99.72	99.72	99.72	99.72	99.72	99.72	99.44	99.72	99.72	99.72	99.72	99.72	99.72	100	99.72	99.44	99.72	99.72	99.72	99.72	99.44	99.72	99.72	99.72	99.72	99.72	99.72	99.72	99.72	99.72	46.67	99.72
EC958_4808	100	100	100	100	100	99.44	99.44	99.44	99.72	99.72	99.44	99.15	99.44	99.44	99.44	99.72	100	99.72	99.72	99.72	99.72	99.44	99.43	100	100	99.44	100	100	100	99.43	100	99.72	100	99.72	99.72	99.72	99.72	99.72	100	99.72	99.72	99.72	99.72	99.72	99.72	99.72	99.72	99.72	99.72
EC958_4817	99.93	99.93	99.86	100	100	99.93	99.93	99.86	99.93	99.93	99.93	99.93	99.93	99.93	99.93	99.93	99.86	99.93	99.93	99.93	99.93	99.93	99.93	100	100	99.86	99.86	100	100	99.93	100	99.93	100	99.93	100	99.93	99.93	99.93	100	99.93	99.93	99.93	99.93	99.86	99.93	99.93	99.93	99.93	99.93
EC958_4818	100	99.93	100	100	100	100	100	100	100	100	100	100	100	100	100	100	100	100	100	100	100	100	100	100	100	99.93	100	100	100	100	100	100	100	100	99.93	100	100	100	100	100	100	100	100	100	100	100	100	100	100
EC958_4819	100	100	100	100	100	100	100	100	100	100	100	100	100	100	100	100	100	100	100	100	100	100	100	100	100	100	100	100	100	100	100	100	100	100	99.17	100	100	100	100	100	100	100	100	100	100	100	100	100	100
EC958_4820	100	100	100	100	100	100	100	100	100	100	100	100	100	100	100	100	100	100	100	100	100	100	100	100	100	100	100	100	100	100	100	100	100	100	100	100	100	100	100	100	100	100	100	100	100	100	100	100	100
EC958_4822	100	100	100	100	100	100	100	100	100	100	100	100	100	100	100	100	100	100	100	100	100	100	100	100	100	100	100	100	100	100	100	100	100	100	100	100	100	100	100	100	100	100	100	100	100	100	100	100	100
EC958_4823	100	100	100	100	100	99.45	99.45	99.45	99.45	99.45	99.45	99.45	99.45	99.45	99.45	99.45	100	99.45	99.45	99.45	99.45	99.45	99.45	100	100	100	100	100	100	99.45	100	99.45	100	99.45	100	99.45	99.45	99.45	100	99.45	99.45	99.45	99.45	99.45	99.45	99.45	99.45	99.45	99.45
EC958_4824	100	100	100	100	100	100	100	100	99.21	100	100	100	100	100	100	100	99.21	100	100	100	100	100	100	100	100	100	100	100	100	100	100	100	100	100	100	100	100	100	100	100	100	100	100	100	100	100	100	100	100
EC958_4828	100	100	100	100	100	99.68	100	100	100	100	100	100	100	100	100	100	100	100	100	100	100	100	100	100	100	100	100	100	100	100	25.98	99.68	100	99.68	100	100	100	100	100	100	100	100	100	100	100	100	100	100	100
EC958_4830	96.2	96.78	96.78	96.2	96.2	98.83	98.54	98.54	98.54	98.54	98.04	98.25	98.25	98.25	98.25	98.25	96.2	98.25	98.25	97.95	97.95	97.95	98.25	96.2	96.2	96.49	96.2	96.2	96.2	98.25	34.43	98.54	96.2	98.54	96.78	98.54	98.25	98.25	99.71	98.54	98.54	98.54	97.95	97.95	97.95	98.25	97.95	98.54	98.54
[truncated: 17 more columns]
