# Supplementary material for: The Serum Resistome of a Globally Disseminated Multidrug Resistant Uropathogenic Escherichia coli Clone
Source: PLoS Genet. 2013 Oct 3;9(10):e1003834. doi: 10.1371/journal.pgen.1003834 (PMC3789825; doi:10.1371/journal.pgen.1003834)
Supplement: Table S3 — Essential genes unique to EC958. (XLSX) [file pgen.1003834.s006.xlsx]

## Sheet: EC958.specific
Table S3		Essential genes that are unique for EC958
		24 genes in this table are not found in MG1655, 6 of them are not found in all 50 genomes.
		O-antigen genes
		Phage genes
		Genes not found in all 50 genomes
	Genomes found in	COG	Code	Description	Products	Notes
EC958_0008	1	COG0286	V	Type I restriction-modification system methyltransferase subunit	methyltransferase	PFAM: 15-143 PF02384.9 N-6 DNA Methylase. TIGRFAM: 21-539 TIGR02987 type II restriction m6 adenine DNA methyltransferase, Alw26I/Eco31I/Esp3I family. COGs: COG0286, HsdM, Type I restriction-modification system methyltransferase subunit [Defense mechanisms]. Gene is 100% identical to (dbj|BAI57756.1) over 98% of subject in 541 aa overlap - methyltransferase [Escherichia coli SE15]
EC958_0009	1	COG0270	L	Site-specific DNA methylase	methyltransferase	PFAM: 34-143 PF00145.10 C-5 cytosine-specific DNA methylase, 152-389 PF00145.10 C-5 cytosine-specific DNA methylase. COGs: COG0270, Dcm, Site-specific DNA methylase [DNA replication, recombination, and repair]. Gene is 100% identical to (dbj|BAI57757.1) over 100% of subject in 397 aa overlap - methyltransferase [Escherichia coli SE15]
EC958_0848	15	NA	NA	NA	hypothetical protein	79% identical to (emb|CAP75206.1) over 41% of subject in 52 aa overlap - hypothetical protein LF82_084 [Escherichia coli LF82]
EC958_1039	0	NA	NA	NA	hypothetical protein	99% identical to (ref|ZP_03371333.1) over 93% of subject in 281 aa overlap - hypothetical protein SentesTyp_13949 [Salmonella enterica subsp. enterica serovar Typhi str. E98-2068]
EC958_1102	1	NA	NA	NA	helix-turn-helix protein	100% identical to (ref|ZP_07154650.1) over 56% of subject in 68 aa overlap - helix-turn-helix protein [Escherichia coli MS 21-1]HTH_XRE[cd00093], Helix-turn-helix XRE-family like proteins. Prokaryotic DNA binding proteins belonging to the xenobiotic response element family of transcriptional regulators.
EC958_1344	16	COG2932	K	Predicted transcriptional regulator	Regulatory protein CI from bacteriophage origin	PFAM: 31-84 PF01381.15 Helix-turn-helix, 160-222 PF00717.16 Peptidase S24-like. COGs: COG2932, COG2932, Predicted transcriptional regulator [Transcription]. Gene is 100% identical to (emb|CAR11803.1) over 100% of subject in 252 aa overlap - Regulatory protein CI from bacteriophage origin [Escherichia coli UMN026]
EC958_1446	1	NA	NA	NA	RNA-directed DNA polymerase	PFAM: 48-260 PF00078.20 Reverse transcriptase (RNA-dependent DNA polymerase). Gene is 100% identical to (dbj|BAI54693.1) over 100% of subject in 586 aa overlap - RNA-directed DNA polymerase [Escherichia coli SE15]
EC958_1598	6	NA	NA	NA	hypothetical membrane protein	98% identical to (gb|ABG69328.1) over 100% of subject in 341 aa overlap - hypothetical membrane protein [Escherichia coli 536]
EC958_2158	0	COG2856	E	Predicted Zn peptidase	hypothetical protein	PFAM: 2-125 PF06114.6 Domain of unknown function (DUF955). COGs: COG2856, COG2856, Predicted Zn peptidase [Amino acid transport and metabolism]
EC958_2160	0	NA	NA	NA	putitive lysogenic protein	80% identical to (emb|CAD54907.1) - putitive lysogenic protein [Enterobacteria phage P2-EC58]
EC958_2173	1	NA	NA	NA	hypothetical protein	98% identical to (gb|AEG39567.1) - Hypothetical protein ECNA114_4718 [Escherichia coli NA114]HTH_XRE[cd00093], Helix-turn-helix XRE-family like proteins. Prokaryotic DNA binding proteins belonging to the xenobiotic response element family of transcriptional regulators.
EC958_2372	0	COG0438	M	Glycosyltransferase	hypothetical protein	PFAM: 190-342 PF00534.13 Glycosyl transferases group 1. COGs: COG0438, RfaG, Glycosyltransferase [Cell envelope biogenesis, outer membrane]
EC958_2374	1	NA	NA	NA	hypothetical membrane protein	94% identical to (gb|ADN46881.1) over 100% of subject in 406 aa overlap - hypothetical membrane protein [Escherichia coli ABU 83972]
EC958_2375	1	COG0438	M	Glycosyltransferase	putative glycosyltransferase	PFAM: 192-353 PF00534.13 Glycosyl transferases group 1. COGs: COG0438, RfaG, Glycosyltransferase [Cell envelope biogenesis, outer membrane]. Gene is 93% identical to (gb|ADN46882.1) over 100% of subject in 383 aa overlap - putative glycosyltransferase [Escherichia coli ABU 83972]
EC958_2377	1	COG2244	R	Membrane protein involved in the export of O-antigen and teichoic acid	polysaccharide biosynthesis protein	PFAM: 3-281 PF01943.10 Polysaccharide biosynthesis protein. COGs: COG2244, RfbX, Membrane protein involved in the export of O-antigen and teichoic acid [General function prediction only]. Gene is 95% identical to (gb|ADN46884.1) over 99% of subject in 420 aa overlap - polysaccharide biosynthesis protein [Escherichia coli ABU 83972]
EC958_2684	2	NA	NA	NA	hypothetical protein	100% identical to (dbj|BAI55766.1) over 100% of subject in 294 aa overlap - hypothetical protein [Escherichia coli SE15]
EC958_3098	5	NA	NA	NA	conserved domain protein	PFAM: 70-166 PF01464.13 Transglycosylase SLT domain. Gene is 100% identical to (gb|ABV19915.1) over 100% of subject in 201 aa overlap - conserved domain protein [Escherichia coli E24377A]
EC958_3099	8	NA	NA	NA	hypothetical protein	100% identical to (gb|ADX49580.1) over 68% of subject in 111 aa overlap - hypothetical protein EKO11_0942 [Escherichia coli KO11]
EC958_3114	18	COG3711	K	Transcriptional antiterminator	antiterminator	PFAM: 1-58 PF03123.8 CAT RNA binding domain, 73-160 PF00874.13 PRD domain, 183-252 PF00874.13 PRD domain. COGs: COG3711, BglG, Transcriptional antiterminator [Transcription]. Gene is 97% identical to (gb|ABE08665.1) over 94% of subject in 275 aa overlap - antiterminator [Escherichia coli UTI89]
EC958_3339	2	NA	NA	NA	hypothetical protein	hypothetical protein - no significant protein match found
EC958_3341	0	COG5610	R	Predicted hydrolase (HAD superfamily)	hypothetical protein	PFAM: 190-372 PF04464.7 CDP-Glycerol:Poly(glycerophosphate) glycerophosphotransferase. COGs: COG5610, COG5610, Predicted hydrolase (HAD superfamily) [General function prediction only]
EC958_3424	15	NA	NA	NA	Type VI protein secretion system component Hcp	Hcp[COG3157], Type VI protein secretion system component Hcp (secreted cytotoxin) [Intracellular trafficking, secretion, and vesicular transport]
EC958_4609	0	COG3121	NU	P pilus assembly protein, chaperone PapD	Fimbrial chaperone protein	PFAM: PF201170 Gram-negative pili assembly chaperone, N-terminal domain, PF02753.10 Gram-negative pili assembly chaperone, C-terminal domain. COGs: COG3121, FimC, P pilus assembly protein, chaperone PapD [Cell motility and secretion / Intracellular trafficking and secretion].
EC958_4612	2	COG2207	K	AraC-type DNA-binding domain-containing proteins	transcriptional activator	PFAM: 233-268 PF00165.16 Bacterial regulatory helix-turn-helix proteins, AraC family. COGs: COG2207, AraC, AraC-type DNA-binding domain-containing proteins [Transcription]. Gene is 100% identical to (dbj|BAI57551.1) over 100% of subject in 277 aa overlap - transcriptional activator [Escherichia coli SE15]
