# Supplementary material for: The Serum Resistome of a Globally Disseminated Multidrug Resistant Uropathogenic Escherichia coli Clone
Source: PLoS Genet. 2013 Oct 3;9(10):e1003834. doi: 10.1371/journal.pgen.1003834 (PMC3789825; doi:10.1371/journal.pgen.1003834)
Supplement: Table S4 — Results of edgeR analysis comparing read counts between control and test samples to identify the serum resistome. (XLSX) [file pgen.1003834.s007.xlsx]

## Sheet: All.genes
Table S4		Results of edgeR analysis comparing read counts between control and test samples to identify serum resistant genes
Sys.ID	logFC	logCPM	PValue	FDR	Name	AA identities (Fasta36)	MG1655.Sys.ID	Products
EC958_0001	-0.168612	5.57617	0.207195	0.424842	0001	34.78	b0311	-
EC958_0002	-0.0764566	7.72306	0.183934	0.394197	yeeU	89.26	b2004	CP4-44 prophage; antitoxin of the YeeV-YeeU toxin-antitoxin system
EC958_0003	0.0147484	7.37065	0.899468	0.959418	yeeV	87.1	b2005	CP4-44 prophage; toxin of the YeeV-YeeU toxin-antitoxin system
EC958_0004	-0.196407	7.55939	0.00615268	0.0388171	0004	25.64	b3399	-
EC958_0005	-0.0580786	7.69422	0.366526	0.590633	0005	37.5	b3207	-
EC958_0006	-0.0358442	6.76943	0.651681	0.81655	0006	33.33	b4242	-
EC958_0007	0.0990757	5.55406	0.536702	0.739152	0007	36.84	b1450	-
EC958_0010	-0.337937	4.89912	0.0566947	0.18423	0010	22.12	b1188	-
EC958_0011	-0.0356102	9.9879	0.240214	0.46494	0011	24.09	b4345	-
EC958_0012	-0.0406453	10.6864	0.162346	0.365876	0012	39.57	b4346	-
EC958_0013	-0.110659	8.46767	0.15516	0.355437	0013	25.56	b2400	-
EC958_0014	-0.0560867	9.6063	0.124147	0.307823	0014	24.56	b0308	-
EC958_0015	-0.113247	10.5042	0.000478337	0.0051452	0015	58.49	b2800	-
EC958_0016	-0.0412495	9.11327	0.243016	0.468109	0016	37.29	b1453	-
EC958_0017	-0.181637	7.5957	0.0070865	0.0427143	yjhU	99.7	b4295	KpLE2 phage-like element; predicted DNA-binding transcriptional regulator
EC958_0018	-0.255473	4.46891	0.388282	0.612005	0018	50	b1445	-
EC958_0019	-0.0285813	10.4088	0.29146	0.520404	yjhF	100	b4296	KpLE2 phage-like element; predicted transporter
EC958_0020	-0.0583618	10.2669	0.142595	0.338469	yjhG	99.54	b4297	KpLE2 phage-like element; predicted dehydratase
EC958_0021	-0.106972	8.85257	0.0228214	0.0987922	yjhH	100	b4298	KpLE2 phage-like element; predicted lyase/synthase
EC958_0022	-0.159913	7.10402	0.0400026	0.145106	yjhI	99.24	b4299	KpLE2 phage-like element; predicted DNA-binding transcriptional regulator
EC958_0023	-0.326889	3.62399	0.273367	0.499632	0023	34.48	b0231	-
EC958_0024	-0.10999	8.81716	0.0614466	0.193629	sgcR	99.62	b4300	KpLE2 phage-like element; predicted DNA-binding transcriptional regulator
EC958_0025	-0.143811	7.49844	0.0315574	0.124252	sgcE	99.52	b4301	KpLE2 phage-like element; predicted epimerase
EC958_0026	-0.00415415	6.86968	0.936817	0.980653	sgcA	98.6	b4302	KpLE2 phage-like element; predicted phosphotransferase enzyme IIA component
EC958_0027	-0.092497	7.90737	0.108641	0.283354	sgcQ	100	b4303	KpLE2 phage-like element; predicted nucleoside triphosphatase
EC958_0028	-0.0184571	8.84261	0.628873	0.801011	sgcC	99.77	b4304	KpLE2 phage-like element; predicted phosphotransferase enzyme IIC component
EC958_0029	-0.140237	6.40164	0.316165	0.542859	sgcB	100	b4565	predicted enzyme IIB component of PTS
EC958_0030	-0.0960692	8.94503	0.030498	0.121279	sgcX	99.73	b4305	KpLE2 phage-like element; predicted endoglucanase with Zn-dependent exopeptidase domain
EC958_0031	0.0969206	6.62927	0.333895	0.560518	0031	39.53	b3431	-
EC958_0032	-0.0725875	7.49746	0.461933	0.678496	yjhP	95.97	b4306	KpLE2 phage-like element; predicted methyltransferase
EC958_0033	0.00843797	7.61343	0.771169	0.891664	yjhQ	94.77	b4307	KpLE2 phage-like element; predicted acetyltransferase
EC958_0034	-0.0357128	7.14698	0.818367	0.919013	yjhX	95.29	b4566	conserved protein
EC958_0035	0.21784	5.81819	0.103559	0.274307	0035	36.36	b1066	-
EC958_0036	-0.067521	10.7597	0.0412243	0.147793	0036	22.86	b2921	-
EC958_0037	0.00128303	9.75578	0.853602	0.937268	nanS	96.72	b4309	probable 9-O-acetyl N-acetylneuraminic acid esterase
EC958_0038	-0.0446095	10.1139	0.291924	0.520404	nanM	98.37	b4310	N-acetylneuraminic acid mutarotase
EC958_0039	-0.123922	8.49768	0.0189329	0.0856042	nanC	100	b4311	N-acetylnuraminic acid outer membrane channel protein
EC958_0040	-0.0346557	6.02298	0.939271	0.982033	fimB	100	b4312	tyrosine recombinase/inversion of on/off regulator of fimA
EC958_0041	0.064307	7.96392	0.265558	0.490828	0041	23.66	b1106	-
EC958_0042	-0.00716563	7.1672	0.944785	0.984805	0042	24.6	b4204	-
EC958_0043	-0.0870301	8.05287	0.178871	0.388647	fimB	100	b4312	tyrosine recombinase/inversion of on/off regulator of fimA
EC958_0044	0.0961485	7.88132	0.112357	0.288891	fimE	99.49	b4313	tyrosine recombinase/inversion of on/off regulator of fimA
EC958_0045	-0.0181417	8.28036	0.9564	0.991581	fimA	94.51	b4314	major type 1 subunit fimbrin (pilin)
EC958_0046	-0.107075	8.72768	0.0188084	0.0853628	fimI	100	b4315	fimbrial protein involved in type 1 pilus biosynthesis
EC958_0047	-0.108239	8.82328	0.057338	0.185404	fimC	99.17	b4316	chaperone, periplasmic
EC958_0048	-0.0540762	11.3124	0.107299	0.280838	fimD	99.32	b4317	outer membrane usher protein, type 1 fimbrial synthesis
EC958_0049	-0.0443851	6.59818	0.525254	0.729511	fimF	98.3	b4318	minor component of type 1 fimbriae
EC958_0050	-0.0691638	7.236	0.299361	0.528223	fimG	98.2	b4319	minor component of type 1 fimbriae
EC958_0051	-0.017906	9.52651	0.548622	0.746613	fimH	99.33	b4320	minor component of type 1 fimbriae
EC958_0052	-0.0103018	8.50925	0.712502	0.854196	gntP	100	b4321	fructuronate transporter
EC958_0053	-0.107962	8.61623	0.0163081	0.0778358	uxuA	99.75	b4322	mannonate hydrolase
EC958_0054	-0.0414724	8.7589	0.436036	0.65384	uxuB	99.59	b4323	D-mannonate oxidoreductase, NAD-binding
EC958_0055	-0.0352337	3.76676	0.842761	0.931825	0055	31.82	b1497	-
EC958_0056	-0.127498	7.30876	0.0735352	0.218183	uxuR	99.22	b4324	DNA-binding transcriptional repressor
EC958_0058	-0.0518613	7.59527	0.541172	0.741971	0058	30.77	b2944	-
EC958_0059	-0.012478	8.12918	0.852869	0.937268	iraD	98.46	b4326	RpoS stabilzer after DNA damage, anti-RssB factor
EC958_0060	-0.105203	7.90381	0.0663363	0.202582	yjiE	99.34	b4327	predicted DNA-binding transcriptional regulator
EC958_0061	0.0109954	8.10989	0.701405	0.847331	iadA	99.23	b4328	isoaspartyl dipeptidase
EC958_0062	-0.174033	7.14625	0.0322814	0.125651	yjiG	100	b4329	inner membrane protein, SpmB family
EC958_0063	-0.0821718	6.759	0.364716	0.58904	yjiH	100	b4330	predicted inner membrane protein
EC958_0064	0.075313	7.11902	0.238245	0.462103	kptA	99.46	b4331	RNA 2'-phosphotransferase
EC958_0065	0.00114831	8.14539	0.969873	0.997454	yjiJ	98.47	b4332	predicted inner membrane protein
EC958_0066	-0.0312939	8.15648	0.550204	0.74755	yjiK	98.46	b4333	conserved protein
EC958_0067	-0.184429	6.82929	0.0686903	0.20811	0067	38.24	b1793	-
EC958_0068	0.0495993	7.37612	0.579323	0.769884	yjiL	96.06	b4334	predicted ATPase, activator of (R)-hydroxyglutaryl-CoA dehydratase
EC958_0069	-0.0759522	8.19167	0.167232	0.372321	yjiM	98.43	b4335	predicted 2-hydroxyglutaryl-CoA dehydratase
EC958_0070	-0.0525785	7.44985	0.364736	0.58904	yjiN	99.06	b4336	zinc-type alcohol dehydrogenase-like protein
EC958_0071	-0.106225	8.27341	0.0840248	0.238073	mdtM	97.07	b4337	multidrug efflux system protein
EC958_0072	0.0335669	9.06992	0.28363	0.51167	yfcI	61.92	b2305	conserved protein
EC958_0073	0.0121504	8.42603	0.878928	0.9484	yjiR	99.15	b4340	fused predicted DNA-binding transcriptional regulator/predicted aminotransferase
EC958_0074	0.0703605	5.3693	0.533083	0.736717	yjiS	90.74	b4341	conserved protein
EC958_0075	-0.102024	8.06826	0.0584423	0.187186	symE	89.91	b4347	toxic peptide regulated by antisense sRNA symR
EC958_0076	0.0195793	10.2614	0.576388	0.76757	0076	21.8	b4350	-
EC958_0077	0.0233516	7.8744	0.553356	0.749503	0077	17.79	b4348	-
EC958_0078	-0.0169677	8.68139	0.844795	0.933073	0078	24.64	b4349	-
EC958_0079	-0.0002942	8.08925	0.79685	0.907031	0079	34.32	b4351	-
EC958_0080	-0.181144	5.90273	0.324863	0.552014	0080	28.85	b1060	-
EC958_0081	0.0697176	3.0932	0.714346	0.85487	0081	22.09	b2897	-
EC958_0082	0.00329081	7.79915	0.884641	0.950941	yjiA	99.06	b4352	predicted GTPase
EC958_0083	0.0660814	5.46394	0.676122	0.831439	yjiX	100	b4353	conserved protein
EC958_0084	0.0443479	9.90647	0.174245	0.382372	yjiY	99.86	b4354	predicted inner membrane protein
EC958_0085	-0.0237268	8.69228	0.560893	0.755035	tsr	98.92	b4355	methyl-accepting chemotaxis protein I, serine sensor receptor
EC958_0086	-0.0120267	9.45495	0.728141	0.863727	yjjL	99.12	b4356	L-galactonate transporter
EC958_0087	0.0614868	8.87836	0.161876	0.365176	yjjM	99.01	b4357	DNA-binding transcriptional activator for yjjMN; mutants fail to grow on L-galactonate
EC958_0088	-0.0699113	8.62046	0.182745	0.394197	yjjN	99.12	b4358	L-galactonate oxidoreductase
EC958_0089	-0.0649872	8.94495	0.183246	0.394197	opgB	99.48	b4359	phosphoglycerol transferases I and II
EC958_0090	-0.1404	6.8216	0.141254	0.336853	yjjA	100	b4360	conserved protein
EC958_0093	0.0994233	6.54533	0.240517	0.46533	yjjB	98.71	b4363	conserved inner membrane protein
EC958_0094	-0.124796	7.51164	0.0857789	0.241411	yjjP	99.61	b4364	inner membrane protein, H-NS-repressed, DUF1212 family
EC958_0095	0.027187	8.10785	0.696416	0.843301	yjjQ	100	b4365	predicted DNA-binding transcriptional regulator
EC958_0096	0.0787945	9.10605	0.0592619	0.188628	bglJ	99.43	b4366	DNA-binding transcriptional activator for silent bgl operon, requires the bglJ4 allele to function; LuxR family
EC958_0097	-0.051227	7.84008	0.476015	0.69035	fhuF	96.95	b4367	ferric iron reductase involved in ferric hydroximate transport
EC958_0098	0.124706	4.51315	0.640466	0.807926	yjjZ	94.87	b4567	predicted protein
EC958_0099	-0.0958279	7.91662	0.115984	0.29416	rsmC	99.13	b4371	16S rRNA m(2)G1207 methyltransferase
EC958_0101	-0.0191584	6.75603	0.877096	0.9484	rimI	98.65	b4373	acetylase for 30S ribosomal subunit protein S18
EC958_0102	-0.207584	7.2617	0.00725735	0.0434534	yjjG	99.56	b4374	dUMP phosphatase
EC958_0103	-0.0973959	8.32668	0.0690167	0.208549	prfC	99.81	b4375	peptide chain release factor RF-3
EC958_0104	0.085233	7.20312	0.35432	0.579143	osmY	100	b4376	periplasmic protein
EC958_0105	-0.238957	5.26194	0.229607	0.451336	ytjA	100	b4568	predicted protein
EC958_0106	-0.0815936	8.05961	0.217461	0.437686	yjjU	99.44	b4377	conserved protein, patatin-like family
EC958_0107	-0.0657195	7.93138	0.28093	0.508196	yjjV	94.96	b4378	predicted DNase
EC958_0108	-0.032377	8.68252	0.564361	0.757599	yjjW	99.3	b4379	predicted pyruvate formate lyase activating enzyme
EC958_0109	0.0918353	9.08427	0.0263815	0.109064	yjjI	99.03	b4380	conserved protein
EC958_0110	-0.20475	3.28868	0.443467	0.659813	0110	37.04	b3623	-
EC958_0111	0.0230629	7.77502	0.608771	0.789186	deoC	99.61	b4381	2-deoxyribose-5-phosphate aldolase, NAD(P)-linked
EC958_0112	0.0185476	8.70713	0.670054	0.828414	deoA	99.09	b4382	thymidine phosphorylase
EC958_0113	-0.155475	8.57888	0.00096013	0.00878445	deoB	99.75	b4383	phosphopentomutase
EC958_0114	-0.0394395	7.68264	0.609103	0.789394	deoD	99.58	b4384	purine-nucleoside phosphorylase
EC958_0115	0.00169094	7.92282	0.800688	0.908824	yjjJ	97.52	b4385	predicted DNA-binding transcriptional regulator
EC958_0116	-0.0388233	8.04705	0.563031	0.757211	lplA	99.11	b4386	lipoate-protein ligase A
EC958_0117	0.0291269	7.63719	0.685627	0.837287	ytjB	99.53	b4387	conserved membrane protein
EC958_0118	-0.17086	7.18004	0.153357	0.352538	serB	99.07	b4388	3-phosphoserine phosphatase
EC958_0119	-0.00213829	8.54713	0.998986	1	radA	99.35	b4389	DNA repair protein
EC958_0120	-0.248994	8.70922	4.05496e-07	1.16403e-05	nadR	99.03	b4390	bifunctional DNA-binding transcriptional repressor/ NMN adenylyltransferase
EC958_0121	0.0248455	8.38944	0.908627	0.963816	yjjK	99.64	b4391	fused predicted transporter subunits of ABC superfamily: ATP-binding components
EC958_0122	-0.227767	5.50644	0.241234	0.466325	0122	30.56	b2069	-
EC958_0123	-0.180036	9.16978	2.39866e-05	0.000435457	slt	99.69	b4392	lytic murein transglycosylase, soluble
EC958_0124	-0.214471	6.16598	0.123991	0.307665	trpR	99.07	b4393	DNA-binding transcriptional repressor, tryptophan-binding
EC958_0125	0.0223404	6.08161	0.878135	0.9484	yjjX	99.41	b4394	inosine/xanthosine triphosphatase
EC958_0126	-0.0697486	7.65571	0.272131	0.498165	ytjC	99.07	b4395	predicted phosphoglyceromutase 2, co-factor independent
EC958_0127	-0.0283908	8.22243	0.46091	0.677644	rob	100	b4396	right oriC-binding transcriptional activator, AraC family
EC958_0128	0.0166103	7.0828	0.792049	0.903822	creA	100	b4397	conserved protein
EC958_0129	-0.022814	7.70458	0.482605	0.695514	creB	98.69	b4398	DNA-binding response regulator in two-component regulatory system with CreC
EC958_0130	-0.0610772	8.5409	0.202259	0.41792	creC	98.95	b4399	sensory histidine kinase in two-component regulatory system with CreB or PhoB, regulator of the CreBC regulon
EC958_0131	-0.0822733	9.15805	0.0757886	0.222288	creD	97.56	b4400	inner membrane protein
EC958_0132	0.291399	4.03801	0.150913	0.349816	arcA	100	b4401	DNA-binding response regulator in two-component regulatory system with ArcB or CpxA
EC958_0133	-0.0182783	6.16589	0.863858	0.94267	yjjY	100	b4402	predicted protein
EC958_0134	0.112027	7.68035	0.0677424	0.205954	yjtD	97.81	b4403	predicted rRNA methyltransferase
EC958_0135	0.129624	9.51879	0.000650037	0.00651882	thrA	100	b0002	fused aspartokinase I and homoserine dehydrogenase I
EC958_0136	0.108319	7.79846	0.0970102	0.261791	thrB	99.35	b0003	homoserine kinase
EC958_0137	0.274271	8.21131	3.47287e-05	0.000588595	thrC	99.53	b0004	threonine synthase
EC958_0138	-0.110972	6.21922	0.220818	0.441617	yaaX	85	b0005	predicted protein
EC958_0139	-0.0618687	7.87017	0.264467	0.48927	yaaA	98.84	b0006	conserved protein, UPF0246 family
EC958_0140	-0.0676464	8.786	0.219909	0.440682	yaaJ	98.95	b0007	predicted transporter
EC958_0141	-0.0829568	8.3775	0.0846745	0.239035	talB	99.68	b0008	transaldolase B
EC958_0142	0.0163833	7.23934	0.876167	0.9484	mog	99.49	b0009	molybdochelatase incorporating molybdenum into molybdopterin
EC958_0143	-0.0272858	7.19468	0.955209	0.990943	yaaH	99.47	b0010	inner membrane protein, Grp1_Fun34_YaaH family
EC958_0144	-0.108203	7.6662	0.188621	0.400882	yaaW	99.58	b0011	conserved protein, UPF0174 family
EC958_0145	0.0728241	7.70317	0.209583	0.42707	yaaI	95.52	b0013	conserved protein, UPF0412 family
EC958_0146	-1.01544	3.41142	0.000569414	0.00590365	dnaK	100	b0014	chaperone Hsp70, co-chaperone with DnaJ
EC958_0147	-1.45681	5.55907	4.25399e-15	2.67652e-13	dnaJ	99.47	b0015	chaperone Hsp40, co-chaperone with DnaK
EC958_0148	-0.0461064	5.27593	0.969367	0.997424	hokC	100	b4412	toxic membrane protein, small
EC958_0149	-0.0178422	8.05846	0.583629	0.770511	0149	31.3	b2408	-
EC958_0150	-0.0256939	10.4725	0.398775	0.621505	0150	30.38	b3801	-
EC958_0151	0.0167969	10.3443	0.658619	0.822339	0151	25.64	b0022	-
EC958_0152	-2.04922	6.68329	2.35439e-77	4.00509e-75	nhaA	98.45	b0019	sodium-proton antiporter
EC958_0153	-0.1235	8.02697	0.0516884	0.174692	nhaR	99.33	b0020	DNA-binding transcriptional activator
EC958_0154	0.0166908	9.37237	0.679873	0.833375	0154	24.14	b3878	-
EC958_0155	-0.0186515	8.91577	0.747627	0.877773	0155	28.94	b3657	-
EC958_0156	-0.143296	0.428658	0.761675	0.88544	rpsT	100	b0023	30S ribosomal subunit protein S20
EC958_0160	-0.0345312	5.76981	0.829989	0.924979	fkpB	100	b0028	FKBP-type peptidyl-prolyl cis-trans isomerase (rotamase)
EC958_0162	0.185473	7.53107	0.0119687	0.063114	rihC	97.03	b0030	ribonucleoside hydrolase 3
EC958_0163	-0.083821	6.43986	0.420512	0.640176	0163	28.7	b3103	-
EC958_0165	-0.867275	6.55138	1.24015e-14	7.49474e-13	carA	98.95	b0032	carbamoyl phosphate synthetase small subunit, glutamine amidotransferase
EC958_0166	-0.769355	8.35677	4.24769e-26	4.53712e-24	carB	99.53	b0033	carbamoyl-phosphate synthase large subunit
EC958_0167	0.121918	6.38216	0.293525	0.521936	0167	41.03	b1902	-
EC958_0168	-0.129388	8.23614	0.0149604	0.0734112	caiF	99.24	b0034	DNA-binding transcriptional activator
EC958_0169	-0.189275	7.23533	0.0153039	0.074698	caiE	97.45	b0035	stimulator of CaiD and CaiB enzyme activities
EC958_0170	0.00219073	7.31202	0.884024	0.950884	caiD	99.62	b0036	carnitinyl-CoA dehydratase
EC958_0171	0.0403506	9.20126	0.224873	0.447087	caiC	97.1	b0037	probable crotonobetaine/carnitine-CoA ligase
EC958_0172	0.0177632	8.16289	0.713705	0.854825	caiB	98.77	b0038	crotonobetainyl CoA:carnitine CoA transferase
EC958_0173	0.0415632	8.18186	0.536093	0.73915	caiA	100	b0039	crotonobetaine reductase subunit II, FAD-binding
EC958_0174	-0.0544244	9.59428	0.128423	0.31425	caiT	99.8	b0040	predicted transporter
EC958_0175	-0.0535444	8.23717	0.26929	0.494542	fixA	99.61	b0041	predicted electron transfer flavoprotein subunit, required for anaerobic carnitine reduction
EC958_0176	-0.100443	7.48572	0.338465	0.564272	fixB	98.72	b0042	predicted electron transfer flavoprotein, NAD/FAD-binding domain and ETFP adenine nucleotide-binding domain-like protein
EC958_0177	-0.0440677	7.72158	0.516351	0.722168	fixC	99.77	b0043	predicted oxidoreductase with FAD/NAD(P)-binding domain
EC958_0178	-0.139433	5.14608	0.65191	0.81655	fixX	98.95	b0044	predicted 4Fe-4S ferredoxin-type protein
EC958_0179	-0.0282041	8.27435	0.587337	0.77303	yaaU	99.55	b0045	predicted transporter
EC958_0180	-0.137709	7.02532	0.151483	0.350687	kefF	100	b0046	flavoprotein subunit for the KefC potassium efflux system
EC958_0181	0.0778092	8.44458	0.140746	0.33615	kefC	99.35	b0047	potassium:proton antiporter
EC958_0182	0.267125	6.32912	0.0128126	0.0656059	folA	100	b0048	dihydrofolate reductase
EC958_0183	-0.185413	5.74999	0.218155	0.438698	0183	24.64	b1765	-
EC958_0184	0.158902	6.07953	0.214031	0.432732	0184	30.51	b0730	-
EC958_0185	0.102579	5.52777	0.349133	0.573728	apaH	98.58	b0049	diadenosine tetraphosphatase
EC958_0186	-0.00978175	5.89925	1	1	apaG	100	b0050	protein associated with Co2+ and Mg2+ efflux
EC958_0187	-0.481832	5.81506	0.000330345	0.00377432	rsmA	99.27	b0051	16S rRNA dimethyladenosine transferase, SAM-dependent
EC958_0188	-0.40807	7.34827	1.52455e-07	4.86269e-06	pdxA	97.57	b0052	4-hydroxy-L-threonine phosphate dehydrogenase, NAD-dependent
EC958_0189	-1.25745	2.92973	0.000143553	0.00187846	surA	100	b0053	peptidyl-prolyl cis-trans isomerase (PPIase)
EC958_0191	-0.0356845	7.67095	0.683794	0.836618	djlA	99.26	b0055	DnaJ-like protein, membrane anchored
EC958_0192	-0.00946984	7.96564	0.913079	0.966306	rluA	99.54	b0058	pseudouridine synthase for 23S rRNA (position 746) and tRNAphe(position 32)
EC958_0193	0.209448	9.26655	9.82287e-08	3.19975e-06	rapA	99.9	b0059	RNA polymerase-associated helicase protein (ATPase and RNA polymerase recycling factor)
EC958_0194	0.0161944	9.24024	0.724531	0.862117	polB	98.72	b0060	DNA polymerase II
EC958_0195	-0.050602	8.03414	0.617909	0.794974	araD	98.7	b0061	L-ribulose-5-phosphate 4-epimerase
EC958_0196	-0.0705352	8.55486	0.132688	0.321771	araA	99.6	b0062	L-arabinose isomerase
EC958_0197	-0.0657792	8.83953	0.237816	0.461761	araB	97.88	b0063	L-ribulokinase
EC958_0198	0.0165542	8.35597	0.805948	0.911608	araC	98.93	b0064	DNA-binding transcriptional dual regulator
EC958_0199	-0.0565801	5.17032	0.799829	0.908824	0199	28.12	b4590	-
EC958_0200	-0.088028	9.0054	0.0383983	0.140978	0200	38.24	b3752	-
EC958_0201	0.0615409	9.48356	0.0866351	0.243076	0201	27.04	b0268	-
EC958_0202	-0.0213261	9.33816	0.629961	0.801307	0202	23.61	b0161	-
EC958_0203	0.0415949	6.01504	0.793595	0.904394	0203	26.05	b0153	-
EC958_0204	0.0027367	10.4721	0.841255	0.930608	0204	22.78	b3750	-
EC958_0205	0.208491	7.97884	0.00112037	0.0100899	yabI	98.43	b0065	inner membrane protein, SNARE_assoc family
EC958_0206	0.0439082	7.50041	0.60635	0.787659	thiQ	95.69	b0066	thiamin transporter subunit
EC958_0207	-0.021933	8.72301	0.698187	0.845	thiP	97.57	b0067	fused thiamin transporter subunits of ABC superfamily: membrane components
EC958_0208	0.134601	7.28003	0.0934192	0.254946	thiB	97.86	b0068	thiamin transporter subunit
EC958_0209	0.0458966	8.8091	0.334588	0.561067	sgrR	97.28	b0069	transcriptional DNA-binding transcriptional activator of sgrS sRNA
EC958_0210	-0.231189	5.42051	0.0946572	0.256951	sgrT	85.71	b4662	Inhibitor of glucose uptake
EC958_0211	-0.0937962	7.46253	0.251747	0.4755	leuD	99	b0071	3-isopropylmalate dehydratase small subunit
EC958_0212	-0.0138589	8.64841	0.698777	0.845268	leuC	100	b0072	3-isopropylmalate dehydratase large subunit
EC958_0213	0.131389	7.69193	0.0871507	0.244224	leuB	99.72	b0073	3-isopropylmalate dehydrogenase
EC958_0214	-0.213241	8.96599	6.56028e-07	1.79354e-05	leuA	99.62	b0074	2-isopropylmalate synthase
EC958_0215	0.0351049	9.48661	0.38118	0.604541	leuO	99.36	b0076	DNA-binding transcriptional activator
EC958_0216	-0.235228	4.0634	0.30089	0.53031	0216	25	b3184	-
EC958_0217	-0.00835832	9.42028	0.963439	0.994726	ilvI	98.78	b0077	acetolactate synthase III, large subunit
EC958_0218	0.0066121	8.03516	0.777386	0.895544	ilvH	99.39	b0078	acetolactate synthase III, thiamin-dependent, small subunit
EC958_0219	-0.385407	3.69941	0.105442	0.278171	0219	37.5	b2481	-
EC958_0220	-0.975039	6.6294	4.37612e-20	3.86529e-18	fruR	99.7	b0080	DNA-binding transcriptional dual regulator
EC958_0221	-0.0877627	5.95504	0.597036	0.780138	mraZ	99.34	b0081	conserved protein, MraZ family
EC958_0222	-0.486728	5.64971	0.000886426	0.00824977	rsmH	100	b0082	16S rRNA m(4)C1402 methyltranserfase, SAM-dependent
EC958_0223	-0.492397	2.26379	0.271314	0.497265	ftsL	100	b0083	membrane bound cell division protein at septum containing leucine zipper motif
EC958_0232	-0.249148	5.70112	0.058596	0.187287	ddlB	98.69	b0092	D-alanine:D-alanine ligase
EC958_0237	0.388164	2.15766	0.232499	0.455201	0237	36.67	b2521	-
EC958_0238	-0.0325649	4.48904	0.935364	0.98018	secM	98.24	b0097	regulator of secA translation
EC958_0240	0.00660888	6.19924	0.876026	0.9484	mutT	97.67	b0099	nucleoside triphosphate pyrophosphohydrolase, marked preference for dGTP
EC958_0241	0.0494668	3.65533	0.833492	0.925818	yacG	100	b0101	DNA gyrase inhibitor
EC958_0242	-0.000469495	7.31087	0.918514	0.970047	yacF	99.6	b0102	conserved protein
EC958_0244	-0.0267587	8.30057	0.487632	0.698594	guaC	99.71	b0104	GMP reductase
EC958_0245	0.0115013	8.05855	0.993271	1	hofC	96.5	b0106	assembly protein in type IV pilin biogenesis, transmembrane protein
EC958_0246	0.00970446	8.07239	0.995468	1	hofB	98.15	b0107	conserved protein with nucleoside triphosphate hydrolase domain
EC958_0247	0.0117862	6.86799	0.801182	0.908824	ppdD	99.32	b0108	predicted major pilin subunit
EC958_0248	0.17652	7.08183	0.0238126	0.101836	nadC	99.66	b0109	quinolinate phosphoribosyltransferase
EC958_0249	0.196751	7.29504	0.00773987	0.0455707	ampD	97.81	b0110	1,6-anhydro-N-acetylmuramyl-L-alanine amidase, Zn-dependent; murein amidase
EC958_0250	-0.417069	7.20169	1.81595e-05	0.000337679	ampE	98.94	b0111	predicted inner membrane protein
EC958_0251	-0.0145143	8.31847	0.896616	0.9583	aroP	99.56	b0112	aromatic amino acid transporter
EC958_0252	-0.00324978	9.39254	0.983559	1	0252	58.58	b3442	-
EC958_0253	-0.0104802	7.42696	0.975393	1	0253	32.65	b2265	-
EC958_0254	0.397008	3.70983	0.126715	0.312233	0254	53.85	b0958	-
EC958_0255	0.0751669	6.39654	0.450023	0.665258	pdhR	100	b0113	DNA-binding transcriptional dual regulator
EC958_0256	0.139093	1.3159	0.65801	0.821931	aceE	100	b0114	pyruvate dehydrogenase, decarboxylase component E1, thiamin-binding
EC958_0257	-0.0534729	1.724	1	1	aceF	99.84	b0115	pyruvate dehydrogenase, dihydrolipoyltransacetylase component E2
EC958_0259	-0.0735611	8.86419	0.0770722	0.22433	yacH	86.43	b0117	predicted protein
EC958_0260	-1.93608	3.29167	5.91267e-10	2.61124e-08	acnB	99.65	b0118	bifunctional aconitate hydratase 2/2-methylisocitrate dehydratase
EC958_0261	0.0377601	7.13499	0.617106	0.794657	yacL	100	b0119	conserved protein
EC958_0262	0.149119	8.34618	0.00395954	0.0277652	speD	99.24	b0120	S-adenosylmethionine decarboxylase
EC958_0263	-0.0712238	7.76056	0.209924	0.427318	speE	99.65	b0121	spermidine synthase (putrescine aminopropyltransferase)
EC958_0264	0.0996527	6.05016	0.805805	0.911608	yacC	100	b0122	conserved protein, PulS_OutS family
EC958_0265	-0.00902245	8.55183	0.991341	1	cueO	98.65	b0123	multicopper oxidase (laccase)
EC958_0266	0.0364482	9.71874	0.378227	0.602121	gcd	99.37	b0124	glucose dehydrogenase
EC958_0267	-0.0953584	6.79506	0.373317	0.596398	hpt	100	b0125	hypoxanthine phosphoribosyltransferase
EC958_0269	0.117588	7.65737	0.11108	0.286647	yadG	100	b0127	predicted transporter subunit: ATP-binding component of ABC superfamily
EC958_0270	-0.0971607	7.56107	0.193776	0.407142	yadH	100	b0128	predicted transporter subunit: membrane component of ABC superfamily
EC958_0271	-0.0715611	6.59968	0.54983	0.74755	yadI	98.63	b0129	predicted PTS Enzyme IIA
EC958_0272	-0.0943336	8.7524	0.031489	0.12425	yadE	97.31	b0130	predicted polysaccharide deacetylase lipoprotein
EC958_0273	0.153222	5.39743	0.231018	0.453299	panD	100	b0131	aspartate 1-decarboxylase
EC958_0274	0.0177699	8.54269	0.699996	0.846074	yadD	90.52	b0132	predicted transposase
EC958_0275	0.0179331	6.43795	0.85319	0.937268	yadD	76.36	b0132	predicted transposase
EC958_0276	0.115492	7.04191	0.212727	0.431371	panC	98.59	b0133	pantothenate synthetase
EC958_0277	0.0200096	7.49368	0.812864	0.915519	panB	97.73	b0134	3-methyl-2-oxobutanoate hydroxymethyltransferase
EC958_0278	-0.0113231	9.75826	0.805798	0.911608	yadC	67.94	b0135	predicted fimbrial-like adhesin protein
EC958_0279	-0.0248759	7.24987	0.752227	0.880419	yadK	85.35	b0136	predicted fimbrial-like adhesin protein
EC958_0280	-0.00498301	8.68406	0.873199	0.947119	yadL	97.5	b0137	predicted fimbrial-like adhesin protein
EC958_0281	-0.0346468	8.56697	0.612908	0.790755	yadM	91.41	b0138	predicted fimbrial-like adhesin protein
EC958_0282	0.0290558	11.4215	0.357902	0.583751	htrE	97.34	b0139	predicted outer membrane usher protein
EC958_0283	0.0280563	8.8375	0.497246	0.70905	ecpD	92.68	b0140	predicted periplasmic pilin chaperone
EC958_0284	0.0597233	7.36394	0.530401	0.734438	yadN	90.72	b0141	predicted fimbrial-like adhesin protein
EC958_0285	-0.039642	3.17751	0.849182	0.935995	folK	90.57	b0142	2-amino-4-hydroxy-6-hydroxymethyldihyropteridine pyrophosphokinase
EC958_0286	0.298938	6.63623	0.00206649	0.0164974	pcnB	100	b0143	poly(A) polymerase I
EC958_0287	0.13734	7.63265	0.0450485	0.158672	yadB	97.08	b0144	glutamyl-Q tRNA(Asp) synthetase
EC958_0288	0.0385059	4.62648	0.961448	0.993724	dksA	100	b0145	DNA-binding transcriptional regulator of rRNA transcription, DnaK suppressor protein
EC958_0289	-0.1272	8.58281	0.0137574	0.068832	sfsA	99.15	b0146	predicted DNA-binding transcriptional regulator
EC958_0290	0.101737	7.19442	0.235585	0.459466	ligT	99.43	b0147	2'-5' RNA ligase
EC958_0291	-0.103193	9.47883	0.00548875	0.0357317	hrpB	97.16	b0148	predicted ATP-dependent helicase
EC958_0292	-0.10427	9.47254	0.0164881	0.0782384	mrcB	99.17	b0149	fused glycosyl transferase and transpeptidase
EC958_0293	0.0116817	4.95506	0.861162	0.941069	0293	29.9	b4314	-
EC958_0294	-0.282472	4.38817	0.211272	0.428989	0294	37.04	b4316	-
EC958_0295	-0.0170012	11.4647	0.575802	0.767235	0295	40.17	b3144	-
EC958_0296	0.0924762	9.85937	0.0161915	0.0775123	0296	35.51	b4314	-
EC958_0297	0.0161819	7.03801	0.931863	0.977849	0297	36.36	b3187	-
EC958_0298	0.0134344	9.35818	0.718694	0.857268	fhuA	89.47	b0150	ferrichrome outer membrane transporter
EC958_0299	0.152037	7.27754	0.0487919	0.168702	fhuC	98.87	b0151	iron-hydroxamate transporter subunit
EC958_0300	-0.10818	7.70274	0.186393	0.397763	fhuD	98.99	b0152	iron-hydroxamate transporter subunit
EC958_0301	0.0927347	8.60963	0.101106	0.269832	fhuB	98.64	b0153	fused iron-hydroxamate transporter subunits of ABC superfamily: membrane components
EC958_0303	-0.00518098	9.04901	0.939906	0.982106	clcA	99.79	b0155	chloride channel, voltage-gated
EC958_0305	0.0833875	6.81954	0.458427	0.674424	yadS	100	b0157	inner membrane protein, UPF0126 family
EC958_0306	-0.148992	6.97655	0.176507	0.385678	btuF	100	b0158	vitamin B12 transporter subunit: periplasmic-binding component of ABC superfamily
EC958_0307	-0.122182	2.21555	0.813184	0.915654	mtn	100	b0159	5'-methylthioadenosine/S-adenosylhomocysteine nucleosidase
EC958_0308	0.0423632	10.7559	0.174411	0.382555	dgt	98.61	b0160	deoxyguanosine triphosphate triphosphohydrolase
EC958_0309	-0.013706	8.78637	0.699793	0.846074	degP	99.37	b0161	serine endoprotease (protease Do), membrane-associated
EC958_0310	-0.0969297	8.11536	0.145272	0.342147	cdaR	99.74	b0162	DNA-binding transcriptional regulator for gar and gud operons; carbohydrate diacid regulator
EC958_0311	-0.313165	5.97774	0.0156339	0.0755062	yaeH	100	b0163	conserved protein, UPF0325 family
EC958_0313	-0.0290072	6.32966	0.965649	0.995485	glnD	99.44	b0167	uridylyltransferase
EC958_0324	-0.852037	5.38277	1.19305e-07	3.85893e-06	skp	99.38	b0178	periplasmic chaperone
EC958_0329	-0.0640171	5.56637	0.683732	0.836618	rnhB	98.99	b0183	ribonuclease HII, degrades RNA of DNA-RNA hybrids
EC958_0332	-0.0164481	8.42544	0.521097	0.725713	ldcC	99.02	b0186	lysine decarboxylase 2, constitutive
EC958_0333	0.111785	5.72687	0.287636	0.51606	yaeR	98.45	b0187	predicted lyase
EC958_0335	0.088525	5.07558	0.53459	0.737349	rof	98.81	b0189	modulator of Rho-dependent transcription termination
EC958_0336	-0.0359139	4.96309	0.873296	0.947119	yaeP	98.48	b4406	conserved protein
EC958_0337	-0.0786877	6.93958	0.313619	0.541116	yaeQ	98.34	b0190	conserved protein
EC958_0338	0.0254839	6.46908	0.665673	0.825268	yaeJ	97.14	b0191	conserved protein
EC958_0339	-0.126032	7.10965	0.140886	0.33615	nlpE	97.03	b0192	lipoprotein involved with copper homeostasis and adhesion
EC958_0340	0.0323516	8.12212	0.68981	0.840397	yaeF	94.22	b0193	predicted lipoprotein
EC958_0342	0.0245316	7.52238	0.640791	0.808114	yaeB	99.57	b0195	conserved protein, UPF0066 family
EC958_0343	-0.0980039	7.28766	0.249476	0.474272	rcsF	100	b0196	predicted outer membrane protein, signal
EC958_0344	0.222192	7.82961	0.00234743	0.0181511	metQ	100	b0197	DL-methionine transporter subunit
EC958_0345	0.0398125	8.00097	0.550455	0.74755	metI	99.54	b0198	DL-methionine transporter subunit
EC958_0346	0.12394	8.07615	0.0461232	0.161589	metN	99.71	b0199	DL-methionine transporter subunit
EC958_0347	1.34011	0.708041	0.0105647	0.0581816	gmhB	97.89	b0200	D,D-heptose 1,7-bisphosphate phosphatase
EC958_0349	-0.12607	2.32388	1	1	0349	22.54	b3021	-
EC958_0350	-0.372475	5.40089	0.0128819	0.0657408	dkgB	98.13	b0207	2,5-diketo-D-gluconate reductase B
EC958_0351	-0.0311768	6.22111	0.727784	0.863697	yafC	99.34	b0208	predicted DNA-binding transcriptional regulator
EC958_0352	0.306869	6.20632	0.00600694	0.0382614	yafD	99.62	b0209	conserved protein
EC958_0353	0.115713	6.7708	0.223315	0.444984	yafE	91.22	b0210	predicted S-adenosyl-L-methionine-dependent methyltransferase
EC958_0354	-0.0074205	7.613	0.878223	0.9484	mltD	100	b0211	predicted membrane-bound lytic murein transglycosylase D
EC958_0355	0.0808	6.04478	0.509425	0.718625	gloB	98.8	b0212	hydroxyacylglutathione hydrolase
EC958_0356	0.0360514	6.74923	0.610934	0.79065	yafS	99.17	b0213	predicted S-adenosyl-L-methionine-dependent methyltransferase
EC958_0357	0.029106	5.95166	0.751021	0.880419	rnhA	99.35	b0214	ribonuclease HI, degrades RNA of DNA-RNA hybrids
EC958_0359	-0.0335133	6.52301	0.746973	0.877741	yafV	98.02	b0219	predicted C-N hydrolase family amidase, NAD(P)-binding
EC958_0360	0.0834193	7.16077	0.301356	0.530665	ivy	99.36	b0220	inhibitor of vertebrate C-lysozyme
EC958_0361	-0.0328917	8.72896	0.489848	0.700676	fadE	99.75	b0221	acyl coenzyme A dehydrogenase
EC958_0363	0.012924	6.82466	0.922892	0.972025	yafJ	100	b0223	predicted amidotransfease
EC958_0364	0.103027	7.23736	0.164462	0.368655	yafK	100	b0224	conserved protein
EC958_0365	0.071206	7.04308	0.287167	0.516025	yafL	96.1	b0227	predicted lipoprotein and C40 family peptidase
EC958_0366	-0.0239171	6.24232	0.672245	0.829588	yafM	95.12	b0228	conserved protein
EC958_0367	-0.158363	4.33516	0.509437	0.718625	0367	28.57	b2450	-
EC958_0368	0.0621624	8.39741	0.221982	0.443368	0368	44.44	b1879	-
EC958_0369	-0.138985	6.9201	0.147695	0.345709	0369	36.58	b1880	-
EC958_0370	0.0866028	6.73368	0.327878	0.554684	0370	33.47	b1950	-
EC958_0371	0.0951883	4.27417	0.555414	0.751425	0371	38.67	b1949	-
EC958_0372	-0.115824	7.35901	0.144572	0.341551	0372	48.36	b1948	-
EC958_0373	-0.422046	5.49897	0.0175377	0.0815008	0373	37.38	b1946	-
EC958_0374	-0.00483722	9.23581	0.971968	0.998682	0374	30.49	b3181	-
EC958_0375	0.0228268	8.9717	0.481915	0.695105	0375	42.05	b2220	-
EC958_0376	-0.303739	5.31292	0.0591143	0.188314	0376	26.73	b1937	-
EC958_0377	-0.163678	7.60791	0.0152187	0.0743611	0377	32.04	b1938	-
EC958_0378	-0.0361988	7.04654	0.95149	0.988955	0378	31.85	b1939	-
EC958_0379	0.0486401	6.98044	0.717357	0.856395	0379	23.79	b1940	-
EC958_0380	0.019492	7.39597	0.844692	0.933073	0380	50	b1941	-
EC958_0381	-0.0295337	5.99713	0.754369	0.881089	0381	33.33	b0921	-
EC958_0382	0.062069	6.79136	0.580472	0.769884	0382	37.31	b3052	-
EC958_0383	0.0141352	8.83607	0.616091	0.794192	0383	31.75	b2059	-
EC958_0384	0.12012	7.67658	0.0701019	0.211133	0384	29.6	b4362	-
EC958_0385	-0.173888	6.06869	0.28264	0.510687	0385	30.61	b1070	-
EC958_0386	0.0955327	5.88752	0.403851	0.625769	0386	28.12	b1071	-
EC958_0387	0.00711701	6.95445	0.853106	0.937268	0387	21.1	b0207	-
EC958_0388	0.233375	6.71392	0.0580504	0.18645	0388	39.06	b1073	-
EC958_0389	0.0785636	6.91499	0.319065	0.545106	0389	43.84	b1074	-
EC958_0390	-0.0804212	7.49495	0.369874	0.593396	0390	27.17	b1075	-
EC958_0391	-0.0663386	3.84831	0.786734	0.900755	0391	37.93	b2019	-
EC958_0392	0.0448941	8.37731	0.409196	0.63024	0392	38.96	b1076	-
EC958_0393	-0.0901955	7.51959	0.238558	0.462515	0393	40.87	b1077	-
EC958_0394	-0.0168571	6.44587	0.871787	0.947113	0394	48.26	b1078	-
EC958_0395	-0.0536677	6.86951	0.678786	0.832932	0395	34.23	b1079	-
EC958_0396	0.133151	7.81501	0.0305649	0.12144	0396	49.32	b1080	-
EC958_0397	0.04017	5.80647	0.62237	0.797911	0397	35.06	b1081	-
EC958_0398	0.00442799	8.02645	0.920632	0.971168	0398	29	b1082	-
EC958_0399	0.0944961	7.61578	0.157988	0.360114	0399	25.94	b1083	-
EC958_0400	0.0651116	7.92899	0.272667	0.49855	0400	25.61	b1854	-
EC958_0401	0.0536558	6.97564	0.524292	0.728615	0401	26.72	b4133	-
EC958_0402	0.0019112	8.3308	0.874481	0.947509	0402	29.14	b1923	-
EC958_0403	0.0618904	8.08257	0.511141	0.719703	0403	31.74	b1924	-
EC958_0404	0.183262	5.49094	0.252846	0.477125	0404	31.45	b1925	-
EC958_0405	0.0466051	5.5427	0.781768	0.898564	0405	26.76	b4076	-
EC958_0406	0.029879	7.29122	0.853308	0.937268	0406	23.59	b1943	-
EC958_0407	0.075225	7.80091	0.314697	0.541661	0407	27.82	b2513	-
EC958_0408	0.0231387	8.78228	0.710026	0.853704	0408	36.94	b1922	-
EC958_0409	0.0591703	8.59614	0.254289	0.479258	0409	36.4	b1890	-
EC958_0410	0.116333	7.02662	0.166678	0.371808	0410	33.89	b1889	-
EC958_0411	0.0294406	7.78338	0.831649	0.925818	dinB	99.43	b0231	DNA polymerase IV
EC958_0412	0.00941658	8.16465	0.932853	0.978483	yafP	94.67	b0234	predicted acyltransferase with acyl-CoA N-acyltransferase domain
EC958_0413	-0.0247305	8.39568	0.640102	0.807912	0413	29.23	b3421	-
EC958_0414	0.102266	7.12979	0.208212	0.425704	0414	27.62	b2891	-
EC958_0415	0.0704728	7.92772	0.220021	0.440714	pepD	98.56	b0237	aminoacyl-histidine dipeptidase (peptidase D)
EC958_0416	0.024852	6.55891	0.944271	0.984571	gpt	99.34	b0238	guanine-hypoxanthine phosphoribosyltransferase
EC958_0417	0.012597	8.36899	0.660073	0.823192	frsA	98.79	b0239	fermentation-respiration switch protein; PTS Enzyme IIA(Glc)-binding protein; pNP-butyrate esterase activity
EC958_0418	-0.202526	6.95524	0.0286635	0.115282	crl	94.74	b0240	sigma factor-binding protein, stimulates RNA polymerase holoenzyme formation
EC958_0419	0.0120637	8.40715	0.963539	0.994726	phoE	98.86	b0241	outer membrane phosphoporin protein E
EC958_0420	0.614168	7.03319	3.66108e-13	1.95527e-11	proB	100	b0242	gamma-glutamate kinase
EC958_0421	0.311959	7.2836	0.000127245	0.00170887	proA	98.33	b0243	gamma-glutamylphosphate reductase
EC958_0422	0.0778803	5.7231	0.883302	0.950637	0422	21.18	b3011	-
EC958_0423	0.0359326	4.85839	1	1	0423	43.33	b0608	-
EC958_0424	-0.00662179	8.15088	0.998531	1	0424	29.81	b4348	-
EC958_0425	-0.000102259	8.47324	0.851793	0.937268	0425	25.87	b4349	-
EC958_0426	0.00378777	9.31339	0.896954	0.9583	0426	29.13	b0643	-
EC958_0427	0.593881	3.00649	0.0395634	0.144218	0427	34.04	b4051	-
EC958_0428	-0.131686	7.49219	0.0719975	0.215009	0428	27.54	b0611	-
EC958_0429	0.0812501	8.74438	0.0811445	0.2325	0429	27.75	b0281	-
EC958_0430	-0.118259	6.18851	0.358107	0.583878	0430	33.33	b2349	-
EC958_0431	0.00208854	8.44189	0.94556	0.984805	0431	27.59	b0112	-
EC958_0432	0.00344968	8.65208	0.787681	0.90112	yagU	99.51	b0287	inner membrane protein, DUF1440 family
EC958_0433	0.0720463	7.85333	0.219165	0.439958	ykgJ	98.17	b0288	predicted ferredoxin
EC958_0434	-0.0420958	7.04282	0.543896	0.743486	yagV	97.46	b0289	conserved protein
EC958_0435	-0.0731003	7.94901	0.27176	0.497684	yagW	99.27	b0290	predicted receptor
EC958_0436	0.0914605	8.67128	0.0350176	0.132703	yagX	98.57	b0291	predicted aromatic compound dioxygenase
EC958_0437	0.161255	6.63662	0.145302	0.342147	matC	99.1	b0292	predicted protein
EC958_0438	-0.0746536	7.53287	0.388429	0.612025	matB	99.49	b0293	cryptic Mat fimbrillin gene
EC958_0439	0.135591	7.52572	0.0581547	0.186526	matA	97.22	b0294	predicted regulator
EC958_0440	-0.0901813	5.06371	0.717475	0.856395	ykgO	100	b4506	rpmJ (L36) paralog
EC958_0441	-0.0941462	5.77313	0.472779	0.6881	ykgM	100	b0296	rpmE (L31) paralog
EC958_0442	0.164401	7.70763	0.0280937	0.113587	0442	28.98	b3081	-
EC958_0443	0.0767144	8.67146	0.147863	0.345709	0443	42.28	b1327	-
EC958_0444	-0.0486804	7.94498	0.389778	0.61289	0444	37.8	b0900	-
EC958_0445	0.157749	7.71617	0.0177977	0.0821133	0445	47.46	b1328	-
EC958_0446	-0.0449529	7.61208	0.483323	0.696112	0446	33.43	b0419	-
EC958_0447	-0.0658112	6.73453	0.490605	0.701322	0447	42.64	b3012	-
EC958_0448	0.00950834	10.4921	0.70825	0.852015	0448	32.59	b1978	-
EC958_0449	0.0214693	8.4892	0.658694	0.822339	0449	31.14	b4396	-
EC958_0450	-0.00401211	8.89333	0.93731	0.980653	0450	40.47	b3012	-
EC958_0451	0.127086	7.12359	0.189924	0.402158	ykgB	98.98	b0301	inner membrane protein, DUF417 family
EC958_0452	0.245478	1.9314	0.532894	0.736717	ykgI	96.15	b0303	predicted protein
EC958_0453	0.126514	8.9592	0.00929509	0.0525702	ykgC	99.32	b0304	predicted pyridine nucleotide-disulfide oxidoreductase
EC958_0454	0.0617096	7.83298	0.359277	0.584955	ykgD	98.94	b0305	predicted DNA-binding transcriptional regulator
EC958_0455	0.0552801	7.17525	0.425697	0.644917	ykgE	98.74	b0306	predicted oxidoreductase
EC958_0456	-0.0212815	7.85638	0.812865	0.915519	ykgF	99.37	b0307	predicted electron transport protein with ferridoxin-like domai
EC958_0457	0.102795	7.00763	0.192654	0.405528	ykgG	97.4	b0308	predicted transporter
EC958_0458	-0.180171	4.54003	0.362896	0.588137	ykgH	96.4	b0310	predicted inner membrane protein
EC958_0459	-0.0300729	9.51467	0.484378	0.69712	0459	22.26	b2647	-
EC958_0460	-1.58439	7.88017	7.14141e-100	1.42611e-97	0460	27.08	b2748	-
EC958_0461	-1.74056	7.76878	4.97201e-137	1.34332e-134	0461	40.35	b0315	-
EC958_0462	0.0881292	7.89701	0.169574	0.375532	0462	56.04	b4312	-
EC958_0463	0.0314051	7.88402	0.655164	0.81949	betA	97.84	b0311	choline dehydrogenase, a flavoprotein
EC958_0464	0.132446	7.6704	0.035651	0.134367	betB	98.37	b0312	betaine aldehyde dehydrogenase, NAD-dependent
EC958_0465	-0.101526	6.69841	0.297065	0.526194	betI	97.44	b0313	DNA-binding transcriptional repressor
EC958_0466	0.075136	8.41808	0.0917033	0.252817	betT	99.85	b0314	choline transporter of high affinity
EC958_0467	0.101153	9.24038	0.0244561	0.103814	yahA	98.9	b0315	c-di-GMP-specific phosphodiesterase
EC958_0468	0.0858581	8.83934	0.0639942	0.197663	yahB	98.71	b0316	predicted DNA-bindng transcriptional regulator
EC958_0469	-0.0700412	7.43841	0.233401	0.456369	yahC	96.97	b0317	predicted inner membrane protein
EC958_0470	0.0800684	6.79224	0.437993	0.655918	yahD	98.51	b0318	ankyrin repeat protein
EC958_0471	0.125586	9.54553	0.000640818	0.00645455	yahE	95.47	b0319	predicted protein
EC958_0472	0.143074	7.90201	0.0201738	0.0893522	yahF	97.28	b0320	predicted acyl-CoA synthetase with NAD(P)-binding domain and succinyl-CoA synthetase domain
EC958_0473	0.0171168	7.65589	0.748567	0.878204	yahG	99.36	b0321	conserved protein
EC958_0474	0.275464	6.62014	0.0136706	0.0685248	yahI	98.42	b0323	carbamate kinase-like protein
EC958_0475	0.0334623	7.65189	0.841215	0.930608	yahJ	98.04	b0324	predicted deaminase with metallo-dependent hydrolase domain
EC958_0476	-0.0361794	7.6862	0.434322	0.652548	yahK	98.28	b0325	predicted oxidoreductase, Zn-dependent and NAD(P)-binding
EC958_0477	0.0336107	8.20607	0.405942	0.627704	yahN	99.05	b0328	inner membrane protein, LysE transporter family; overproduction confers sensitivity to L-homoserine
EC958_0478	-0.146193	5.65895	0.199047	0.413676	yahO	97.8	b0329	predicted protein
EC958_0479	-0.093122	7.97514	0.181279	0.392003	prpR	97.16	b0330	propionate catabolism operon regulatory protein
EC958_0480	-0.335487	6.47993	0.00202764	0.0163673	prpB	98.99	b0331	2-methylisocitrate lyase
EC958_0481	0.0203014	7.09302	0.82026	0.920291	prpC	99.23	b0333	2-methylcitrate synthase
EC958_0482	0.111915	7.44379	0.0925912	0.254045	prpD	99.38	b0334	2-methylcitrate dehydratase
EC958_0483	0.151469	8.16455	0.00568393	0.0366661	prpE	99.36	b0335	propionate--CoA ligase
EC958_0484	0.0760976	7.66179	0.237969	0.461761	codB	99.52	b0336	cytosine transporter
EC958_0485	0.0230988	8.06931	0.710873	0.854196	codA	98.13	b0337	cytosine deaminase
EC958_0486	0.0277942	8.97505	0.416443	0.637999	lacA	95.57	b0342	thiogalactoside acetyltransferase
EC958_0487	0.0517916	9.07747	0.318907	0.545106	lacY	99.52	b0343	lactose permease
EC958_0488	0.00867113	9.18771	0.976542	1	lacZ	97.36	b0344	beta-D-galactosidase
EC958_0489	-0.324918	7.35128	1.34355e-05	0.000263606	lacI	98.61	b0345	DNA-binding transcriptional repressor
EC958_0490	-0.035281	6.34017	0.958821	0.992605	mhpR	98.56	b0346	DNA-binding transcriptional activator, 3HPP-binding
EC958_0491	0.0356541	8.35791	0.517673	0.723356	mhpA	99.1	b0347	3-(3-hydroxyphenyl)propionate hydroxylase
EC958_0492	-0.00939047	7.24493	0.876107	0.9484	mhpB	100	b0348	2,3-dihydroxyphenylpropionate 1,2-dioxygenase
EC958_0493	0.234899	7.06355	0.00602263	0.0382614	mhpC	99.31	b0349	2-hydroxy-6-ketonona-2,4-dienedioic acid hydrolase
EC958_0494	-0.0363181	7.10456	0.678713	0.832932	mhpD	99.26	b0350	2-keto-4-pentenoate hydratase
EC958_0495	0.221087	6.73716	0.0331223	0.127842	mhpF	99.37	b0351	acetaldehyde-CoA dehydrogenase II, NAD-binding
EC958_0496	-0.00653898	6.92903	0.968333	0.996762	mhpE	99.41	b0352	4-hyroxy-2-oxovalerate/4-hydroxy-2-oxopentanoic acid aldolase, class I
EC958_0497	0.291155	3.96651	0.24878	0.473341	0497	38.89	b0942	-
EC958_0498	-0.084818	7.1491	0.347925	0.572357	mhpT	99.01	b0353	predicted 3-hydroxyphenylpropionic transporter
EC958_0499	0.00468078	7.42673	0.783232	0.899571	yaiL	99.44	b0354	predicted protein
EC958_0500	0.14135	7.74406	0.0292212	0.117093	frmB	97.47	b0355	S-formylglutathione hydrolase
EC958_0501	0.0380666	7.28815	0.559197	0.754301	frmA	99.19	b0356	alcohol dehydrogenase class III/glutathione-dependent formaldehyde dehydrogenase
EC958_0502	-0.0649786	4.59313	0.662388	0.823591	frmR	100	b0357	regulator protein that represses frmRAB operon
EC958_0503	0.179473	3.52194	0.477461	0.691682	0503	40.62	b3229	-
EC958_0504	0.100863	7.26175	0.440662	0.657474	tauA	99.33	b0365	taurine transporter subunit
EC958_0505	0.338673	6.63653	0.000900248	0.00835321	tauB	98.04	b0366	taurine transporter subunit
EC958_0506	0.010784	7.25124	0.898211	0.9583	tauC	96.73	b0367	taurine transporter subunit
EC958_0507	0.0155446	6.88018	0.907805	0.963611	tauD	97.53	b0368	taurine dioxygenase, 2-oxoglutarate-dependent
EC958_0509	0.0336942	11.0391	0.253197	0.477592	0509	23.02	b2647	-
EC958_0510	0.00383928	5.23596	0.898157	0.9583	yaiV	99.52	b0375	predicted DNA-binding transcriptional regulator
EC958_0511	0.00704045	8.4019	0.860015	0.940174	ampH	98.96	b0376	penicillin-binding protein
EC958_0512	0.385525	4.74009	0.038015	0.140018	0512	52.63	b0788	-
EC958_0513	0.118507	7.42935	0.115082	0.293494	sbmA	99.01	b0377	microcin B17 transporter
EC958_0514	0.21424	7.2501	0.00567778	0.0366661	yaiW	99.18	b0378	probable lipoprotein required for swarming phenotype
EC958_0515	0.387492	4.69365	0.0331226	0.127842	yaiY	100	b0379	inner membrane protein, DUF2755 family
EC958_0516	-0.121565	5.70148	0.495811	0.707444	yaiZ	100	b0380	predicted inner membrane protein, DUF2754 family
EC958_0517	-0.00258763	7.2608	0.804661	0.910971	ddlA	99.45	b0381	D-alanine-D-alanine ligase A
EC958_0518	-0.0038351	5.14354	0.836137	0.927851	0518	32.14	b3010	-
EC958_0519	0.106201	6.97179	0.23441	0.457563	iraP	98.84	b0382	anti-RssB factor, RpoS stabilzer during Pi starvation; anti-adapter protein
EC958_0520	-0.0288216	8.51014	0.616654	0.794657	phoA	99.36	b0383	bacterial alkaline phosphatase
EC958_0521	-0.062492	5.61416	0.743455	0.87648	psiF	100	b0384	conserved protein, PsiF family, pho regulon
EC958_0522	0.140085	7.63732	0.0765282	0.223313	adrA	100	b0385	diguanylate cyclase for cellulose, biofilm, motility regulation
EC958_0523	0.406888	5.76929	0.00213748	0.0169762	proC	98.51	b0386	pyrroline-5-carboxylate reductase, NAD(P)-binding
EC958_0524	0.275802	5.51422	0.152941	0.352265	yaiI	100	b0387	conserved protein, UPF0178 family, downregulated by beryllium
EC958_0525	-0.38892	6.00296	0.00213501	0.0169762	aroL	100	b0388	shikimate kinase II
EC958_0526	0.448394	5.77803	0.000859183	0.0080983	yaiA	100	b0389	predicted protein
EC958_0527	0.0790513	8.00993	0.139029	0.333176	aroM	96.89	b0390	conserved protein, AroM family; regulated by aroR
EC958_0528	0.100975	7.55703	0.123719	0.307157	yaiE	100	b0391	conserved protein, UPF0345 family
EC958_0529	0.0545242	6.59501	0.807894	0.912382	0529	29.73	b1132	-
EC958_0530	0.119097	8.43302	0.0158996	0.0765479	0530	38.46	b1407	-
EC958_0531	0.195818	7.42347	0.0049984	0.0333203	rdgC	99.67	b0393	nucleoid-associated ssDNA and dsDNA binding protein; competitive inhibitor of RecA function
EC958_0532	0.0249412	7.21206	0.742124	0.876015	mak	98.68	b0394	manno(fructo)kinase
EC958_0533	-0.203404	3.71746	0.43411	0.652548	0533	45.16	b3674	-
EC958_0534	0.0958825	9.64385	0.00898192	0.0515674	araJ	98.98	b0396	predicted transporter
EC958_0535	0.0918308	8.97888	0.048354	0.167644	sbcC	97.04	b0397	exonuclease, dsDNA, ATP-dependent
EC958_0536	0.0601641	8.17581	0.304055	0.532821	sbcD	98.75	b0398	exonuclease, dsDNA, ATP-dependent
EC958_0537	-0.0593869	7.39416	0.29895	0.528223	phoB	100	b0399	DNA-binding response regulator in two-component regulatory system with PhoR (or CreC)
EC958_0538	0.0348469	7.77814	0.747108	0.877741	phoR	98.84	b0400	sensory histidine kinase in two-component regulatory system with PhoB
EC958_0539	0.106048	7.57395	0.115616	0.29387	brnQ	99.77	b0401	Branched-chain amino acid transport system 2 carrier protein; LIV-II transport system for Ile, Leu, and Val
EC958_0540	0.0889857	8.02363	0.147102	0.345596	proY	100	b0402	proline-specific permease
EC958_0541	0.0723375	8.37956	0.105561	0.278326	malZ	97.52	b0403	maltodextrin glucosidase
EC958_0542	-0.0246334	5.81141	0.614265	0.792283	acpH	97.93	b0404	conserved protein
EC958_0543	0.130719	6.05081	0.379479	0.602619	queA	99.72	b0405	S-adenosylmethionine:tRNA ribosyltransferase-isomerase
EC958_0544	0.0297996	6.97392	0.833337	0.925818	tgt	100	b0406	tRNA-guanine transglycosylase
EC958_0545	-0.0564084	5.37313	0.68061	0.833834	yajC	100	b0407	SecYEG protein translocase auxillary subunit
EC958_0548	0.254994	5.99919	0.0688934	0.208313	yajD	100	b0410	conserved protein, HNH family
EC958_0549	-0.0422795	7.37078	0.59454	0.778206	tsx	98.3	b0411	nucleoside channel, receptor of phage T6 and colicin K
EC958_0550	0.131455	6.46754	0.183033	0.394197	yajI	98.32	b0412	predicted lipoprotein
EC958_0551	-0.240801	3.71649	0.51802	0.7236	nrdR	100	b0413	conserved protein
EC958_0555	-0.277918	2.2683	0.337863	0.564072	thiL	100	b0417	thiamin-monophosphate kinase
EC958_0556	-0.0187801	4.19077	0.922926	0.972025	pgpA	98.82	b0418	phosphatidylglycerophosphatase A
EC958_0557	-0.0522319	6.3612	0.49756	0.709277	yajO	99.38	b0419	2-carboxybenzaldehyde reductase, function unknown
EC958_0560	0.243146	4.23125	0.256609	0.48126	xseB	100	b0422	exonuclease VII small subunit
EC958_0561	0.231475	6.46024	0.037288	0.138563	thiI	99.38	b0423	tRNA s(4)U8 sulfurtransferase
EC958_0562	0.00194399	6.00781	0.815201	0.916612	yajL	99.49	b0424	Oxidative-stress-resistance chaperone
EC958_0563	0.132614	7.08175	0.15849	0.36084	panE	99.67	b0425	2-dehydropantoate reductase, NADPH-specific
EC958_0564	-0.0225373	4.85384	0.82539	0.923287	yajQ	100	b0426	Phi6 host factor; binds ATP and GTP
EC958_0565	0.212542	7.0653	0.01027	0.0571761	yajR	98.9	b0427	predicted transporter
EC958_0566	0.0178006	6.31418	0.839998	0.930338	cyoE	99.66	b0428	protoheme IX farnesyltransferase
EC958_0567	-0.0238794	4.99897	0.981307	1	cyoD	98.9	b0429	cytochrome o ubiquinol oxidase subunit IV
EC958_0568	0.164862	5.97188	0.164026	0.368401	cyoC	100	b0430	cytochrome o ubiquinol oxidase subunit III
EC958_0569	0.2247	7.51876	0.0016066	0.0136398	cyoB	99.85	b0431	cytochrome o ubiquinol oxidase subunit I
EC958_0570	0.247038	7.01092	0.0046486	0.0312606	cyoA	99.67	b0432	cytochrome o ubiquinol oxidase subunit II
EC958_0571	-0.0277326	7.89092	0.566446	0.758731	ampG	99.59	b0433	muropeptide transporter
EC958_0572	-0.0980902	6.88227	0.439296	0.656799	yajG	100	b0434	predicted lipoprotein
EC958_0573	0.123896	6.49926	0.475367	0.689751	bolA	100	b0435	stationary-phase morphogene, transcriptional repressor for mreB; also regulator for dacA, dacC, and ampC
EC958_0574	0.03834	3.75782	0.879227	0.9484	0574	36.17	b0227	-
EC958_0575	-0.449432	7.53292	7.14408e-10	3.09554e-08	tig	99.77	b0436	peptidyl-prolyl cis/trans isomerase (trigger factor)
EC958_0576	0.586515	5.28922	0.000388516	0.00434174	clpP	100	b0437	proteolytic subunit of ClpA-ClpP and ClpX-ClpP ATP-dependent serine proteases
EC958_0577	0.40598	6.45458	0.000410349	0.00451974	clpX	99.53	b0438	ATPase and specificity subunit of ClpX-ClpP ATP-dependent serine protease
EC958_0578	-0.139731	8.0926	0.0141413	0.070599	lon	100	b0439	DNA-binding ATP-dependent protease La
EC958_0579	0.106859	6.013	0.5421	0.742387	hupB	98.89	b0440	HU, DNA-binding transcriptional regulator, beta subunit
EC958_0580	0.00293857	8.0215	0.786813	0.900755	ppiD	99.84	b0441	periplasmic folding chaperone, has an inactive PPIase domain
EC958_0581	0.0402981	6.66197	0.623071	0.798464	ybaV	96.75	b0442	conserved protein, ComEA homolog
EC958_0582	0.118565	6.86795	0.388248	0.612005	fadM	98.48	b0443	long-chain acyl-CoA thioesterase III
EC958_0583	-0.0190182	6.78546	0.781016	0.898149	queC	99.13	b0444	required for 7-cyano-7-deazaguanine (preQ0) synthesis
EC958_0584	0.108428	8.4868	0.0375342	0.139253	ybaE	99.12	b0445	predicted transporter subunit: periplasmic-binding component of ABC superfamily
EC958_0585	0.0344954	6.75007	0.748009	0.877773	cof	99.63	b0446	thiamin pyrimidine pyrophosphate hydrolase; HMP-PP phosphatase
EC958_0586	0.131308	5.97096	0.234074	0.457295	ybaO	100	b0447	predicted DNA-binding transcriptional regulator
EC958_0587	0.0834989	7.76573	0.175574	0.384189	mdlA	98.47	b0448	fused predicted multidrug transporter subunits of ABC superfamily: ATP-binding components
EC958_0588	0.0473477	7.68326	0.580339	0.769884	mdlB	99.33	b0449	fused predicted multidrug transporter subunits of ABC superfamily: ATP-binding components
EC958_0589	-0.120749	3.48666	0.691851	0.840877	0589	37.14	b1610	-
EC958_0590	0.202007	4.43614	0.307506	0.535803	glnK	100	b0450	nitrogen assimilation regulatory protein for GlnL, GlnE, and AmtB
EC958_0591	0.0917849	7.31296	0.27892	0.506756	amtB	99.53	b0451	ammonium transporter
EC958_0592	0.0484426	5.49778	0.940623	0.982329	tesB	99.65	b0452	acyl-CoA thioesterase II
EC958_0593	0.15765	5.94823	0.269174	0.494527	ybaY	99.47	b0453	outer membrane lipoprotein
EC958_0594	0.117923	4.48506	0.474579	0.6891	ybaZ	99.03	b0454	binds and enhances nucleotide excision repair of O(6)-alkylguanine; degenerate cysteine methyltransferase homolog
EC958_0595	0.411621	5.31492	0.0376899	0.139604	ybaA	99.15	b0456	conserved protein, DUF1428 family
EC958_0596	0.119718	8.10678	0.0293842	0.117495	ylaB	98.64	b0457	predicted cyclic-di-GMP phosphodiesterase
EC958_0597	0.28007	5.4504	0.190995	0.403885	ylaC	100	b0458	inner membrane protein, DUF1449 family
EC958_0598	0.0199019	7.2821	0.950352	0.987996	maa	98.36	b0459	maltose O-acetyltransferase
EC958_0599	-0.00469559	4.02015	0.776326	0.89533	hha	100	b0460	modulator of gene expression, with H-NS
EC958_0600	-0.220647	6.14451	0.0462655	0.161965	tomB	100	b0461	Hha toxicity attenuator; conjugation-related protein
EC958_0601	-0.329202	6.02878	0.0258407	0.107897	acrB	99.81	b0462	multidrug efflux system protein
EC958_0602	-1.3552	4.13258	1.59206e-07	5.043e-06	acrA	99.75	b0463	multidrug efflux system
EC958_0603	-0.0260212	7.87257	0.673861	0.829992	acrR	99.44	b0464	DNA-binding transcriptional repressor
EC958_0604	0.112167	8.95278	0.00830597	0.0482903	kefA	99.2	b0465	fused conserved protein
EC958_0605	0.0575985	2.53859	1	1	ybaM	86.54	b0466	predicted protein
EC958_0606	0.0521903	6.20563	0.489317	0.700134	priC	97.14	b0467	primosomal replication protein N''
EC958_0607	0.153651	5.14819	0.288354	0.516743	ybaN	97.6	b0468	inner membrane protein, DUF454 family
EC958_0608	0.129489	5.85976	0.543488	0.743371	apt	100	b0469	adenine phosphoribosyltransferase
EC958_0610	0.0504751	3.84823	0.790517	0.903021	ybaB	100	b0471	conserved protein
EC958_0611	0.103736	6.09721	0.54638	0.745329	recR	100	b0472	gap repair protein
EC958_0612	0.00373457	8.14163	0.833702	0.92582	htpG	99.84	b0473	molecular chaperone HSP90 family
EC958_0615	-0.0757794	6.80888	0.396221	0.619234	aes	97.49	b0476	acetyl esterase
EC958_0616	0.0798337	7.20454	0.346684	0.571833	gsk	100	b0477	inosine/guanosine kinase
EC958_0617	0.136574	8.09284	0.0168869	0.0796215	ybaL	99.28	b0478	predicted transporter with NAD(P)-binding Rossmann-fold domain
EC958_0618	0.159844	6.91453	0.116235	0.29416	fsr	99.75	b0479	predicted fosmidomycin efflux system
EC958_0619	0.245051	7.52673	0.000533435	0.00558024	ushA	100	b0480	bifunctional UDP-sugar hydrolase/5'-nucleotidase
EC958_0620	0.00327004	8.29137	1	1	0620	17	b1549	-
EC958_0621	0.128844	8.74659	0.0103456	0.0573878	0621	24.14	b3723	-
EC958_0622	-0.0812948	5.18308	0.569389	0.76134	ybaK	99.37	b0481	conserved protein
EC958_0623	0.163746	7.42663	0.0268219	0.110487	ybaP	99.24	b0482	conserved protein
EC958_0624	-0.27866	4.34558	0.150639	0.349668	ybaQ	100	b0483	predicted DNA-binding transcriptional regulator
EC958_0625	0.168812	8.68204	0.000193914	0.00238141	copA	99.04	b0484	copper transporter
EC958_0626	0.0801317	6.88788	0.253335	0.477655	ybaS	98.39	b0485	glutaminase
EC958_0627	0.189702	7.48341	0.00725776	0.0434534	ybaT	99.3	b0486	predicted transporter
EC958_0628	0.560631	4.96417	0.00155221	0.013245	cueR	98.52	b0487	DNA-binding transcriptional activator of copper-responsive regulon genes
EC958_0629	0.0637667	5.70642	0.564053	0.757513	0629	24	b2706	-
EC958_0630	0.00206182	5.13512	0.915263	0.967918	ybbJ	98	b0488	inner membrane protein that stimulates the ftsH htpX mutant suppressor activity of QmcA
EC958_0631	0.091308	6.87148	0.300691	0.53031	qmcA	99.67	b0489	multicopy suppressor of ftsH htpX double mutant; membrane-anchored predicted protease with C-terminal cytoplasmic PHB domain
EC958_0632	0.126665	8.02161	0.0795504	0.229507	ybbL	99.11	b0490	predicted transporter subunit: ATP-binding component of ABC superfamily
EC958_0633	0.151648	8.23214	0.00959713	0.053953	ybbM	100	b0491	inner membrane protein, UPF0014 family
EC958_0634	0.271101	6.89175	0.0166558	0.078785	ybbN	99.65	b0492	DnaK co-chaperone, thioredoxin-like protein
EC958_0635	0.111618	6.26361	0.317112	0.543671	ybbO	98.88	b0493	predicted oxidoreductase with NAD(P)-binding Rossmann-fold domain
EC958_0636	-0.0362539	5.95234	0.911512	0.965316	tesA	100	b0494	multifunctional acyl-CoA thioesterase I and protease I and lysophospholipase L1
EC958_0637	0.131752	5.41533	0.499486	0.710562	ybbA	100	b0495	predicted transporter subunit: ATP-binding component of ABC superfamily
EC958_0638	0.0118809	8.54529	0.89219	0.95632	ybbP	98.38	b0496	predicted ABC transporter permease
EC958_0639	0.127733	6.14643	0.515507	0.72213	0639	44.77	b3442	-
EC958_0640	0.276166	4.12942	0.247808	0.472391	0640	32	b0927	-
EC958_0641	0.242574	4.59707	0.186627	0.397763	0641	28.57	b2102	-
EC958_0642	0.0755436	6.97877	0.310406	0.538404	selU	97.79	b0503	tRNA 2-selenouridine synthase, selenophosphate-dependent
EC958_0643	0.158777	5.87261	0.24484	0.469171	allS	99.03	b0504	DNA-binding transcriptional activator of the allD operon
EC958_0644	0.319017	5.6724	0.0412047	0.147793	allA	98.12	b0505	ureidoglycolate hydrolase
EC958_0645	0.105278	6.61657	0.533859	0.736954	allR	99.63	b0506	DNA-binding transcriptional repressor for all (allantoin) and gcl (glyoxylate) operons; glyoxylate-induced
EC958_0646	0.133514	9.14287	0.00155721	0.013245	gcl	99.33	b0507	glyoxylate carboligase
EC958_0647	-0.0923047	7.32276	0.242569	0.467725	hyi	98.06	b0508	hydroxypyruvate isomerase
EC958_0648	0.0927991	7.78236	0.195834	0.409966	glxR	99.32	b0509	tartronate semialdehyde reductase, NADH-dependent
EC958_0649	0.101188	7.58158	0.255067	0.480328	ybbW	99.17	b0511	predicted allantoin transporter
EC958_0650	0.141839	7.31746	0.0925253	0.254045	allB	99.34	b0512	allantoinase
EC958_0651	-0.0169513	8.91685	0.634875	0.803762	ybbY	99.31	b0513	predicted uracil/xanthine transporter
EC958_0652	0.13089	7.31051	0.0862974	0.242424	glxK	96.85	b0514	glycerate kinase II
EC958_0653	0.0584252	7.41604	0.441305	0.658089	ylbA	98.08	b0515	conserved protein
EC958_0654	0.0133527	8.81233	0.717722	0.856455	allC	99.27	b0516	allantoate amidohydrolase
EC958_0655	-0.0326239	6.39596	0.757686	0.882632	allD	98.57	b0517	ureidoglycolate dehydrogenase
EC958_0656	0.0983637	7.95652	0.0849826	0.239757	fdrA	98.2	b0518	multicopy suppressor of dominant negative ftsH mutations; predicted acyl-CoA synthetase with NAD(P)-binding Rossmann-fold domain
EC958_0657	0.0295934	7.46306	0.779929	0.897371	0657	45.17	b0321	-
EC958_0658	-0.00236739	6.62116	0.827158	0.923976	ylbF	98.89	b0520	conserved protein
EC958_0659	-0.125406	6.67668	0.397512	0.6208	ybcF	98.99	b0521	predicted carbamate kinase
EC958_0660	-0.336651	6.18515	0.00323639	0.0234749	purK	98.31	b0522	N5-carboxyaminoimidazole ribonucleotide synthase
EC958_0661	-0.64146	5.87485	1.40885e-06	3.57506e-05	purE	100	b0523	N5-carboxyaminoimidazole ribonucleotide mutase
EC958_0662	0.25102	7.01124	0.00842654	0.0488059	0662	33.33	b0380	-
EC958_0664	-0.168141	2.56715	0.508739	0.718082	ppiB	98.78	b0525	peptidyl-prolyl cis-trans isomerase B (rotamase B)
EC958_0666	-0.0545676	6.73448	0.56518	0.757729	ybcI	98.27	b0527	inner membrane protein, DUF457 family
EC958_0667	-0.306579	4.47319	0.120905	0.303121	ybcJ	98.57	b0528	Ribosome-associated protein; predicted RNA-binding protein
EC958_0669	0.122622	4.9356	0.542441	0.742602	0669	45.45	b0535	-
EC958_0670	0.0451466	6.13573	0.691732	0.840877	intD	79.12	b0537	DLP12 prophage; predicted integrase
EC958_0671	-0.0432827	6.59455	0.629481	0.801307	tfaQ	68	b1546	Qin prophage; predicted tail fibre assembly protein
EC958_0672	0.209765	7.45053	0.00359444	0.0255561	0672	22.82	b4371	-
EC958_0673	0.073477	8.2656	0.229125	0.451336	ompT	99.05	b0565	DLP12 prophage; outer membrane protease VII (outer membrane protein 3b)
EC958_0674	0.0641227	7.50951	0.323164	0.549739	ybcH	96.62	b0567	predicted protein
EC958_0675	0.0190092	8.98842	0.543263	0.743285	nfrA	98.69	b0568	bacteriophage N4 receptor, outer membrane subunit
EC958_0676	0.0922152	8.54752	0.0957747	0.259371	nfrB	99.6	b0569	bacteriophage N4 receptor, inner membrane subunit
EC958_0677	0.11597	7.25001	0.122018	0.303913	cusS	98.75	b0570	sensory histidine kinase in two-component regulatory system with CusR, senses copper ions
EC958_0678	-0.0349943	6.14587	0.901093	0.959814	cusR	100	b0571	DNA-binding response regulator in two-component regulatory system with CusS
EC958_0679	0.120611	9.23545	0.00288781	0.0214277	cusC	98.91	b0572	copper/silver efflux system, outer membrane component
EC958_0680	0.1096	7.73801	0.0732552	0.217525	cusF	99.09	b0573	periplasmic copper- and silver-binding protein
EC958_0681	0.209712	7.57523	0.00248678	0.018973	cusB	98.03	b0574	copper/silver efflux system, membrane fusion protein
EC958_0682	0.0934234	8.52153	0.0626361	0.195541	cusA	99.24	b0575	copper/silver efflux system, membrane component
EC958_0683	0.0647505	7.77324	0.307988	0.536234	pheP	99.56	b0576	phenylalanine transporter
EC958_0684	0.100343	9.78448	0.00528338	0.034617	ybdG	99.76	b0577	predicted mechanosensitive channel
EC958_0685	0.123923	7.20727	0.262162	0.487242	nfsB	98.62	b0578	dihydropteridine reductase, NAD(P)H-dependent, oxygen-insensitive
EC958_0686	0.324942	5.77583	0.0377896	0.139636	ybdF	99.17	b0579	conserved protein
EC958_0687	-0.24131	4.89159	0.15463	0.354575	ybdJ	97.56	b0580	predicted inner membrane protein
EC958_0688	0.16769	7.8581	0.00875419	0.0504492	ybdK	97.85	b0581	weak gamma-glutamyl:cysteine ligase
EC958_0689	0.0316254	6.12105	0.673599	0.829948	hokE	100	b4415	toxic polypeptide, small
EC958_0690	0.103512	5.66479	0.599746	0.782356	hokE	98	b4415	toxic polypeptide, small
EC958_0691	0.0637051	6.9508	0.380436	0.603781	0691	36.11	b2842	-
EC958_0692	0.0677117	7.30563	0.339086	0.565103	0692	34.75	b2426	-
EC958_0693	0.0895855	7.54288	0.255967	0.481235	0693	40.06	b3750	-
EC958_0694	-0.0498868	8.14832	0.42021	0.639929	0694	41.24	b3567	-
EC958_0695	0.196936	7.45786	0.00426693	0.0294707	0695	23.94	b1846	-
EC958_0696	-0.0442754	8.02823	0.348387	0.572706	0696	34.39	b3751	-
EC958_0697	0.0463614	8.43962	0.351696	0.57629	0697	39.84	b3926	-
EC958_0698	-0.161876	5.81737	0.174661	0.382645	0698	26.67	b1512	-
EC958_0699	0.16496	7.43063	0.0171729	0.0804027	0699	35.13	b2465	-
EC958_0700	0.109924	7.05131	0.212607	0.431318	0700	29.83	b0420	-
EC958_0701	0.220922	7.19123	0.00921721	0.0524593	entD	84.21	b0583	phosphopantetheinyltransferase component of enterobactin synthase multienzyme complex
EC958_0702	0.0684444	8.58036	0.109367	0.284228	fepA	99.06	b0584	iron-enterobactin outer membrane transporter
EC958_0703	0.438078	2.38196	0.429905	0.648884	0703	31.82	b1492	-
EC958_0704	0.0411004	7.00864	0.712667	0.854196	fes	94.39	b0585	enterobactin/ferric enterobactin esterase
EC958_0705	-0.186008	4.84189	0.264161	0.489034	ybdZ	95.83	b4511	conserved protein
EC958_0706	0.116012	9.42204	0.00333576	0.0239393	entF	97.06	b0586	enterobactin synthase multienzyme complex component, ATP-dependent
EC958_0707	0.189297	7.45305	0.00618442	0.0388578	fepE	95.49	b0587	regulator of length of O-antigen component of lipopolysaccharide chains
EC958_0708	0.027937	5.72818	1	1	fepC	99.63	b0588	iron-enterobactin transporter subunit
EC958_0709	0.100023	6.47559	0.299033	0.528223	fepG	97.88	b0589	iron-enterobactin transporter subunit
EC958_0710	0.0415774	6.83665	0.921236	0.971232	fepD	98.8	b0590	iron-enterobactin transporter subunit
EC958_0711	0.037174	7.25013	0.674749	0.830419	entS	98.56	b0591	enterobactin exporter, iron-regulated
EC958_0712	-0.000186457	6.44451	0.955712	0.991101	fepB	98.43	b0592	iron-enterobactin transporter subunit
EC958_0713	0.121357	7.18714	0.144306	0.341193	entC	99.74	b0593	isochorismate synthase 1
EC958_0714	0.0745904	8.21199	0.21369	0.432369	entE	99.25	b0594	2,3-dihydroxybenzoate-AMP ligase component of enterobactin synthase multienzyme complex
EC958_0715	0.21318	6.74221	0.0322105	0.125481	entB	99.65	b0595	isochorismatase
EC958_0716	0.00135501	6.69124	0.99445	1	entA	98.79	b0596	2,3-dihydro-2,3-dihydroxybenzoate dehydrogenase
EC958_0717	-0.128907	6.05724	0.365269	0.589498	entH	100	b0597	thioesterase required for efficient enterobactin production
EC958_0718	0.117031	8.52795	0.0616127	0.193702	cstA	99.43	b0598	carbon starvation protein
EC958_0719	-0.135455	4.14664	0.590214	0.775194	ybdD	100	b4512	conserved protein, DUF466 family
EC958_0720	0.131322	6.61687	0.319673	0.545644	ybdH	97.79	b0599	predicted oxidoreductase
EC958_0721	0.0474424	6.86673	0.691166	0.840877	ybdL	97.93	b0600	methionine aminotransferase, PLP-dependent
EC958_0722	-0.0115038	6.31101	0.952521	0.989803	ybdM	98.05	b0601	conserved protein
EC958_0723	0.128507	7.94468	0.0271571	0.111269	ybdN	97.04	b0602	conserved protein
EC958_0724	0.0943185	4.77396	0.837123	0.928497	ybdO	88.67	b0603	predicted DNA-binding transcriptional regulator
EC958_0725	0.109577	7.6339	0.0916097	0.252711	dsbG	99.19	b0604	thiol:disulfide interchange protein, periplasmic
EC958_0726	0.0894525	5.8014	0.39624	0.619234	ahpC	100	b0605	alkyl hydroperoxide reductase, C22 subunit
EC958_0727	0.0840964	7.20885	0.389147	0.612526	ahpF	100	b0606	alkyl hydroperoxide reductase, F52a subunit, FAD/NAD(P)-binding
EC958_0728	-0.0151052	5.48753	0.924153	0.97228	uspG	97.18	b0607	universal stress protein UP12
EC958_0729	-0.0854198	4.74479	0.731195	0.866455	rnk	100	b0610	regulator of nucleoside diphosphate kinase
EC958_0730	0.189839	6.48057	0.0526859	0.175862	rna	99.63	b0611	ribonuclease I
EC958_0731	0.121861	8.19301	0.0650888	0.200032	citT	99.79	b0612	citrate:succinate antiporter
EC958_0732	-0.0264196	6.72682	0.861848	0.941596	citG	98.28	b0613	2-(5''-triphosphoribosyl)-3'-dephosphocoenzyme-A synthase
EC958_0733	0.16767	5.75749	0.192441	0.40545	citX	98.91	b0614	apo-citrate lyase phosphoribosyl-dephospho-CoA transferase
EC958_0734	0.0399557	7.6134	0.467317	0.683798	citF	99.22	b0615	citrate lyase, citrate-ACP transferase (alpha) subunit
EC958_0735	-0.050147	6.02688	0.778515	0.896171	citE	100	b0616	citrate lyase, citryl-ACP lyase (beta) subunit
EC958_0736	-0.0786745	4.42906	0.7713	0.891664	citD	100	b0617	citrate lyase, acyl carrier (gamma) subunit
EC958_0737	0.0735597	5.88401	0.403456	0.625769	citC	100	b0618	[citrate [pro-3S]-lyase] ligase
EC958_0738	-0.103155	7.53216	0.172166	0.379661	dpiB	98.73	b0619	sensory histidine kinase in two-component regulatory system with citB
EC958_0739	0.158314	7.26897	0.0408435	0.147316	dpiA	100	b0620	DNA-binding response regulator in two-component regulatory system with citA
EC958_0740	0.228097	7.6096	0.00115352	0.0103277	dcuC	99.78	b0621	anaerobic C4-dicarboxylate transport
EC958_0741	0.0965239	7.57988	0.244657	0.469171	pagP	98.39	b0622	phospholipid:lipid A palmitoyltransferase
EC958_0742	0.172132	5.01988	0.502391	0.713067	cspE	100	b0623	DNA-binding transcriptional repressor
EC958_0743	0.360308	4.38134	0.0857502	0.241411	crcB	97.64	b0624	inner membrane protein associated with chromosome condensation
EC958_0744	0.131363	6.25192	0.186135	0.397763	0744	26.24	b0219	-
EC958_0745	-0.0398937	4.74574	0.642036	0.809241	tatE	100	b0627	TatABCE protein translocation system subunit
EC958_0747	-0.019977	7.96266	0.769597	0.891189	ybeF	82.29	b0629	predicted DNA-binding transcriptional regulator
EC958_0748	-0.287791	1.47421	0.514655	0.72213	lipB	99.06	b0630	lipoyl-protein ligase
EC958_0750	-0.256269	7.25315	0.000938438	0.00863777	dacA	100	b0632	D-alanyl-D-alanine carboxypeptidase (penicillin-binding protein 5)
EC958_0751	0.181534	3.25146	0.443787	0.659867	0751	44.83	b1924	-
EC958_0752	0.0441734	6.12356	0.903099	0.961257	rlpA	99.17	b0633	septal ring protein, suppressor of prc, minor lipoprotein
EC958_0755	0.361061	4.65882	0.0512533	0.173891	rlmH	99.35	b0636	23S rRNA m(3)Psi1915 pseudouridine methyltransferase; SAM-dependent
EC958_0756	-0.0140359	4.79755	0.880617	0.949284	ybeB	99.05	b0637	ribosome-associated protein
EC958_0757	0.244888	6.53108	0.0187107	0.0850876	cobC	96.55	b0638	predicted alpha-ribazole-5'-P phosphatase
EC958_0762	0.165492	6.44741	0.130814	0.318573	ybeL	100	b0643	conserved protein, DUF1451 family
EC958_0763	0.0203948	4.19902	1	1	ybeQ	97.56	b0644	conserved protein
EC958_0764	-0.0633495	5.6019	0.62648	0.800286	ybeQ	97.83	b0644	conserved protein
EC958_0765	0.05092	7.68186	0.471135	0.686742	ybeT	98.37	b0647	conserved protein, Sel1 family
EC958_0766	0.104616	7.49564	0.21024	0.427649	ybeU	97.45	b0648	conserved protein, DUF1266 family
EC958_0767	0.0194468	8.22137	0.783785	0.899739	djlC	95.45	b0649	Hsc56 co-chaperone of HscC
EC958_0768	0.141333	7.82642	0.0245999	0.104136	hscC	98.2	b0650	Hsp70 family chaperone Hsc62, binds to RpoD and inhibits transcription
EC958_0769	0.076383	7.22103	0.305299	0.533373	rihA	98.71	b0651	ribonucleoside hydrolase 1
EC958_0770	0.415584	5.28675	0.0114177	0.0612634	gltL	98.76	b0652	glutamate and aspartate transporter subunit
EC958_0771	0.29359	6.89029	0.000886379	0.00824977	gltK	100	b0653	glutamate and aspartate transporter subunit
EC958_0772	0.24286	6.63932	0.0189362	0.0856042	gltJ	100	b0654	glutamate and aspartate transporter subunit
EC958_0773	0.400276	6.12606	0.000708825	0.0070143	gltI	98.34	b0655	glutamate and aspartate transporter subunit
EC958_0774	0.1728	8.28264	0.00232088	0.0179761	0774	24.34	b3424	-
EC958_0776	0.188502	6.12215	0.096008	0.259696	ybeX	100	b0658	predicteed ion transport
EC958_0778	0.0570266	6.07831	0.618282	0.795105	ybeZ	99.71	b0660	predicted protein with nucleoside triphosphate hydrolase domain
EC958_0779	0.0426369	7.42665	0.457449	0.673634	miaB	99.58	b0661	tRNA-i(6)A37 methylthiotransferase
EC958_0780	-0.695383	0.73147	0.232534	0.455201	ubiF	97.44	b0662	2-octaprenyl-3-methyl-6-methoxy-1,4-benzoquinol oxygenase
EC958_0781	0.230522	6.87492	0.00916076	0.052292	0781	27.4	b4117	-
EC958_0782	0.0707806	8.16867	0.319135	0.545106	asnB	100	b0674	asparagine synthetase B
EC958_0783	0.0628588	6.83613	0.527177	0.731713	nagD	100	b0675	UMP phosphatase
EC958_0784	-1.75931	6.49838	4.00234e-52	6.56527e-50	nagC	100	b0676	DNA-binding transcriptional dual regulator, repressor of N-acetylglucosamine
EC958_0785	-1.63836	5.46486	2.64965e-23	2.53538e-21	nagA	99.74	b0677	N-acetylglucosamine-6-phosphate deacetylase
EC958_0786	0.111737	6.5503	0.225448	0.447294	nagB	100	b0678	glucosamine-6-phosphate deaminase
EC958_0787	-0.139281	3.14268	0.636129	0.804666	0787	29.03	b4325	-
EC958_0788	0.112011	8.16589	0.0764365	0.223187	nagE	99.07	b0679	fused N-acetyl glucosamine specific PTS enzyme: IIC, IIB , and IIA components
EC958_0789	-0.0239985	7.12848	0.896224	0.9583	0789	20.5	b0621	-
EC958_0790	-0.116454	6.40059	0.245158	0.469171	0790	35.33	b4252	-
EC958_0791	0.117576	8.32	0.0757898	0.222288	0791	28.42	b0414	-
EC958_0792	0.0840443	5.94881	0.480346	0.694149	ygdQ	62.45	b2832	inner membrane protein, UPF0053 family
EC958_0793	0.108653	7.98472	0.0859906	0.24171	0793	30.18	b0268	-
EC958_0794	0.0772836	7.25826	0.302494	0.531434	0794	29.47	b2799	-
EC958_0795	0.0785014	7.71438	0.262239	0.487242	0795	23.9	b2737	-
EC958_0796	0.0787828	7.67815	0.297597	0.52673	0796	37.35	b0052	-
EC958_0797	-0.0508589	5.28553	0.759594	0.88414	0797	34.43	b2735	-
EC958_0799	-0.0515336	7.90123	0.416869	0.638147	chiP	99.15	b0681	chitoporin, uptake of chitosugars
EC958_0800	0.0808475	4.99611	0.716505	0.856083	chiQ	96.3	b0682	novel lipoprotein induced by chitosugars
EC958_0803	-0.110443	5.27053	0.56376	0.757513	ybfE	100	b0685	LexA-regulated conserved protein
EC958_0804	0.295719	6.96441	0.0016324	0.0137824	ybfF	99.21	b0686	acyl-CoA esterase in vitro
EC958_0805	-0.450393	4.91358	0.0110989	0.0601856	seqA	99.45	b0687	regulatory protein for replication initiation
EC958_0806	-8.86696	2.49929	2.11039e-22	1.9386e-20	pgm	99.82	b0688	phosphoglucomutase
EC958_0807	0.140718	7.77652	0.0454226	0.159569	potE	100	b0692	putrescine/proton symporter: putrescine/ornithine antiporter
EC958_0808	0.0522575	8.44884	0.39847	0.62145	speF	96.58	b0693	ornithine decarboxylase isozyme, inducible
EC958_0809	0.437214	3.32389	0.312075	0.540075	0809	50	b2294	-
EC958_0810	0.406839	5.10235	0.0409275	0.147435	kdpE	99.11	b0694	DNA-binding response regulator in two-component regulatory system with KdpD
EC958_0811	0.00305463	8.20209	1	1	kdpD	99.55	b0695	fused sensory histidine kinase in two-component regulatory system with KdpE: signal sensing protein
EC958_0812	0.0658706	6.40769	0.675852	0.831331	kdpC	96.32	b0696	potassium translocating ATPase, subunit C
EC958_0813	0.0948641	8.17862	0.117813	0.29748	kdpB	99.27	b0697	potassium translocating ATPase, subunit B
EC958_0814	0.0897918	8.08037	0.0930086	0.254582	kdpA	98.74	b0698	potassium translocating ATPase, subunit A
EC958_0815	0.062396	5.07352	0.595554	0.77867	ybfA	97.06	b0699	predicted protein
EC958_0816	0.305925	5.9967	0.0255858	0.107027	ybgA	93.49	b0707	conserved protein, DUF1722 family
EC958_0817	0.0655668	7.34233	0.447648	0.663456	phr	95.33	b0708	deoxyribodipyrimidine photolyase, FAD-binding
EC958_0818	0.160057	8.34794	0.00161073	0.0136496	dtpD	99.19	b0709	dipeptide and tripeptide permease D
EC958_0819	0.164568	7.10674	0.0579307	0.186328	ybgI	99.6	b0710	conserved metal-binding protein, NIF3 family
EC958_0820	0.319309	6.29001	0.003511	0.0250016	ybgJ	98.17	b0711	predicted enzyme subunit
EC958_0821	0.0728545	7.31928	0.304846	0.533177	ybgK	98.71	b0712	predicted enzyme subunit
EC958_0822	-0.0422733	6.59207	0.656437	0.820858	ybgL	94.26	b0713	conserved protein, UPF0271 family
EC958_0823	0.226222	5.70114	0.15566	0.356098	nei	97.34	b0714	endonuclease VIII/ 5-formyluracil/5-hydroxymethyluracil DNA glycosylase
EC958_0824	0.231532	7.07129	0.0050224	0.0334317	abrB	98.28	b0715	regulator of aidB expression; inner membrane protein
EC958_0825	-0.127902	5.74434	0.346735	0.571833	0825	28.44	b3226	-
EC958_0826	-0.0552134	7.12425	0.522549	0.727073	0826	24.41	b3929	-
EC958_0827	0.0483224	7.6304	0.415904	0.637387	0827	34.5	b4358	-
EC958_0828	0.0762496	6.58607	0.397793	0.620941	0828	37.75	b4266	-
EC958_0829	-0.0559608	4.90228	1	1	0829	43.75	b3091	-
EC958_0830	0.085173	8.36081	0.106538	0.279897	0830	29.67	b3128	-
EC958_0831	-0.0651079	8.50038	0.236142	0.459771	0831	28.62	b3579	-
EC958_0832	0.23226	7.11245	0.00749749	0.0443575	0832	29.93	b3577	-
EC958_0833	0.0577141	9.97907	0.0912118	0.251916	0833	34.52	b3578	-
EC958_0834	0.0518958	6.74115	0.752987	0.880419	gltA	99.3	b0720	citrate synthase
EC958_0835	0.11714	3.81765	0.801748	0.909026	0835	36.17	b0052	-
EC958_0836	-0.107057	3.68525	0.692254	0.841143	sdhC	99.22	b0721	succinate dehydrogenase, membrane subunit, binds cytochrome b556
EC958_0837	-0.0191984	4.12597	0.898113	0.9583	sdhD	100	b0722	succinate dehydrogenase, membrane subunit, binds cytochrome b556
EC958_0838	0.065401	6.48281	0.51588	0.72213	sdhA	100	b0723	succinate dehydrogenase, flavoprotein subunit
EC958_0839	-0.0423738	5.17753	0.928607	0.974878	sdhB	99.58	b0724	succinate dehydrogenase, FeS subunit
EC958_0840	-0.377778	4.46738	0.0647296	0.199398	sucA	99.89	b0726	2-oxoglutarate decarboxylase, thiamin-requiring
EC958_0841	-0.127456	3.31339	0.73562	0.869902	sucB	99.75	b0727	dihydrolipoyltranssuccinase
EC958_0842	-0.196315	5.04959	0.229696	0.451336	sucC	100	b0728	succinyl-CoA synthetase, beta subunit
EC958_0843	-0.277102	4.8665	0.128633	0.31426	sucD	100	b0729	succinyl-CoA synthetase, NAD(P)-binding, alpha subunit
EC958_0844	0.111796	7.2815	0.121349	0.303406	mngR	96.25	b0730	DNA-binding transcriptional dual regulator, fatty-acyl-binding
EC958_0845	0.149842	7.9457	0.041252	0.147793	mngA	97.5	b0731	fused 2-O-a-mannosyl-D-glycerate specific PTS enzymes: IIA component/IIB component/IIC component
EC958_0846	0.137218	10.3641	3.46414e-05	0.000588595	mngB	91.32	b0732	alpha-mannosidase
EC958_0847	0.120322	8.07651	0.037183	0.138285	0847	23.35	b2225	-
EC958_0849	-0.211913	2.35522	0.604629	0.786113	0849	37.5	b1214	-
EC958_0850	0.608539	2.0399	0.124195	0.307823	cydA	100	b0733	cytochrome d terminal oxidase, subunit I
EC958_0851	0.48452	0.744421	0.474172	0.6891	cydB	100	b0734	cytochrome d terminal oxidase, subunit II
EC958_0852	0.215187	4.72794	0.193625	0.40701	ybgE	98.97	b0735	conserved protein
EC958_0854	-0.115282	3.47268	0.542122	0.742387	0854	33.33	b2756	-
EC958_0855	-0.247795	2.97616	0.34283	0.568273	ybgC	99.25	b0736	acyl-CoA thioesterase, involved in phospholipid metabolism
EC958_0856	-4.2955	1.5052	9.05904e-10	3.78256e-08	tolQ	99.13	b0737	membrane spanning protein in TolA-TolQ-TolR complex
EC958_0857	-1.82403	1.15922	0.0017378	0.0145122	tolR	100	b0738	membrane spanning protein in TolA-TolQ-TolR complex
EC958_0858	-2.658	2.90542	8.13496e-10	3.42788e-08	tolA	96.1	b0739	membrane anchored protein in TolA-TolQ-TolR complex
EC958_0859	-1.07021	3.92442	4.40216e-05	0.000719542	tolB	100	b0740	periplasmic protein
EC958_0860	-0.532526	3.32789	0.0712314	0.213555	pal	99.42	b0741	peptidoglycan-associated outer membrane lipoprotein
EC958_0861	0.213047	6.49948	0.0317447	0.124491	ybgF	98.48	b0742	periplasmic TolA-binding protein
EC958_0862	0.124481	6.13575	0.251881	0.4755	nadA	98.27	b0750	quinolinate synthase, subunit A
EC958_0863	0.123844	6.53113	0.392168	0.614648	pnuC	99.16	b0751	nicotinamide mononucleotide transporter
EC958_0864	0.209945	6.6144	0.0399276	0.145014	zitB	99.04	b0752	zinc efflux system
EC958_0865	0.230799	5.87502	0.132356	0.321307	ybgS	99.21	b0753	conserved protein
EC958_0866	0.171368	6.3182	0.12041	0.30221	aroG	99.71	b0754	3-deoxy-D-arabino-heptulosonate-7-phosphate synthase, phenylalanine repressible
EC958_0867	-0.0711786	5.79013	0.520768	0.725694	gpmA	100	b0755	phosphoglyceromutase 1
EC958_0868	0.178335	6.50023	0.0821347	0.234409	galM	98.84	b0756	galactose-1-epimerase (mutarotase)
EC958_0869	0.096279	7.19761	0.230825	0.453262	galK	100	b0757	galactokinase
EC958_0870	-0.0564498	6.40576	0.552999	0.74924	galT	99.43	b0758	galactose-1-phosphate uridylyltransferase
EC958_0871	-3.51242	5.92447	3.73217e-99	7.14244e-97	galE	99.41	b0759	UDP-galactose-4-epimerase
EC958_0872	0.124886	7.7307	0.0526196	0.175862	modF	97.55	b0760	fused molybdate transporter subunits of ABC superfamily: ATP-binding components
EC958_0873	0.0767795	6.88621	0.338226	0.564272	modE	100	b0761	DNA-binding transcriptional repressor for the molybdenum transport operon modABC
EC958_0874	0.0365625	4.27273	0.689311	0.840012	ybhT	100	b0762	predicted protein
EC958_0875	0.142973	6.23862	0.21874	0.439296	modA	98.05	b0763	molybdate transporter subunit
EC958_0876	0.500729	6.23408	1.50204e-05	0.000289869	modB	98.69	b0764	molybdate transporter subunit
EC958_0877	0.133339	6.21112	0.244276	0.469171	modC	98.86	b0765	molybdate transporter subunit
EC958_0878	0.337112	6.77018	0.000788926	0.00759651	ybhA	99.26	b0766	pyridoxal phosphate (PLP) phosphatase
EC958_0879	-0.398959	5.48154	0.00677295	0.041812	pgl	100	b0767	6-phosphogluconolactonase
EC958_0880	0.0514761	7.05166	0.671459	0.829258	ybhD	99.37	b0768	predicted DNA-binding transcriptional regulator
EC958_0881	0.193355	6.96132	0.0660284	0.202044	ybhH	100	b0769	conserved protein
EC958_0882	0.140935	9.32107	0.000647028	0.00650284	ybhI	99.37	b0770	predicted transporter
EC958_0883	0.146276	8.72813	0.00129474	0.011436	ybhJ	99.2	b0771	predicted hydratase
EC958_0884	0.0692565	8.15312	0.350592	0.575507	ybhC	99.06	b0772	acyl-CoA thioesterase, lipoprotein
EC958_0885	0.326301	6.36618	0.00230974	0.017952	ybhB	98.73	b0773	kinase inhibitor homolog, UPF0098 family
EC958_0886	0.116155	7.43825	0.144236	0.341193	bioA	97.9	b0774	7,8-diaminopelargonic acid synthase, PLP-dependent
EC958_0887	0.147399	6.95716	0.090288	0.250267	bioB	100	b0775	biotin synthase
EC958_0888	0.0633139	7.15946	0.515969	0.72213	bioF	97.4	b0776	8-amino-7-oxononanoate synthase
EC958_0889	0.181544	7.32191	0.0131539	0.0666107	bioC	98.01	b0777	predicted methltransferase, enzyme of biotin synthesis
EC958_0890	0.0834175	5.88561	0.50048	0.711012	bioD	96.89	b0778	dethiobiotin synthetase
EC958_0891	0.0906366	7.70178	0.182982	0.394197	uvrB	100	b0779	excinulease of nucleotide excision repair, DNA damage recognition component
EC958_0892	0.0481367	6.2412	0.683742	0.836618	ybhK	98.68	b0780	predicted transferase with NAD(P)-binding Rossmann-fold domain
EC958_0893	0.210906	6.26393	0.0627536	0.195541	moaA	99.09	b0781	molybdopterin biosynthesis protein A
EC958_0894	0.190688	5.88672	0.166361	0.371468	moaB	100	b0782	molybdopterin biosynthesis protein B
EC958_0895	0.251642	5.21593	0.166051	0.371312	moaC	100	b0783	molybdopterin biosynthesis, protein C
EC958_0896	0.0536938	3.71109	0.860137	0.940174	moaD	96.3	b0784	molybdopterin synthase, small subunit
EC958_0897	0.271123	5.51603	0.179085	0.388907	moaE	99.33	b0785	molybdopterin synthase, large subunit
EC958_0898	0.0781628	7.33643	0.328582	0.554845	ybhL	100	b0786	inner membrane protein, UPF0005 family
EC958_0899	0.138386	5.86896	0.351232	0.575734	ybhM	93.25	b0787	inner membrane protein, UPF0005 family
EC958_0900	0.00545836	6.74549	0.756536	0.881922	ybhN	99.37	b0788	conserved inner membrane protein
EC958_0901	0.13413	6.15799	0.203167	0.418969	ybhO	99.27	b0789	cardiolipin synthase 2
EC958_0902	0.126898	5.92809	0.485548	0.697567	ybhP	99.21	b0790	conserved protein, endo/exonuclease/phosphatase family PFAM PF03372
EC958_0903	0.0782768	5.06192	0.806018	0.911608	ybhQ	100	b0791	inner membrane protein
EC958_0904	0.0822548	6.67692	0.325623	0.552896	ybhR	100	b0792	predicted transporter subunit: membrane component of ABC superfamily
EC958_0905	0.363097	7.10698	1.11805e-05	0.000227221	ybhS	99.47	b0793	predicted transporter subunit: membrane component of ABC superfamily
EC958_0906	0.139206	7.54558	0.0696841	0.210156	ybhF	99.65	b0794	fused predicted transporter subunits of ABC superfamily: ATP-binding components
EC958_0907	0.15719	7.25104	0.0576055	0.185733	ybhG	99.7	b0795	predicted membrane fusion protein (MFP) component of efflux pump, membrane anchor
EC958_0908	0.254291	5.97257	0.0696101	0.210156	ybiH	99.55	b0796	predicted DNA-binding transcriptional regulator
EC958_0909	-0.0141096	7.47803	0.965043	0.995409	rhlE	98.68	b0797	ATP-dependent RNA helicase
EC958_0910	0.371476	2.71897	0.251518	0.4755	0910	35.71	b0518	-
EC958_0911	0.240379	4.1498	0.686093	0.837423	ybiA	87.5	b0798	conserved protein, DUF1768 family
EC958_0912	0.0638152	7.58769	0.454687	0.670427	dinG	99.72	b0799	ATP-dependent DNA helicase
EC958_0913	0.164093	6.68147	0.120495	0.302258	ybiB	99.69	b0800	predicted transferase/phosphorylase
EC958_0914	0.136423	6.33069	0.362866	0.588137	ybiC	99.17	b0801	predicted dehydrogenase
EC958_0915	0.116129	3.53241	0.630307	0.801307	ybiJ	100	b0802	predicted protein
EC958_0916	-0.154491	5.0971	0.354107	0.579143	ybiI	98.86	b0803	DksA-type zinc finger protein, function unknown
EC958_0917	0.190817	6.4471	0.0746022	0.220281	ybiX	98.22	b0804	conserved protein, Fe(II)-dependent oxygenase superfamily
EC958_0918	0.136043	7.91585	0.0252835	0.106149	fiu	98.95	b0805	catecholate siderophore receptor Fiu
EC958_0919	0.168909	5.35103	0.261883	0.486975	mcbA	98.84	b0806	colanic acid mucoidy stimulation protein
EC958_0920	0.119566	6.46681	0.206219	0.423408	rlmF	87.18	b0807	23S rRNA mA1618 methyltransferase, SAM-dependent
EC958_0921	0.137677	8.08164	0.0563894	0.18388	ybiO	99.19	b0808	predicted mechanosensitive channel
EC958_0922	-0.00814069	5.66834	0.98499	1	glnQ	99.17	b0809	glutamine transporter subunit
EC958_0923	0.145462	5.72826	0.287601	0.51606	glnP	100	b0810	glutamine transporter subunit
EC958_0924	0.21179	5.29859	0.19706	0.41122	glnH	100	b0811	glutamine transporter subunit
EC958_0925	-0.0332847	6.52109	0.669175	0.827773	dps	100	b0812	Fe-binding and storage protein
EC958_0926	0.0269996	7.28288	0.944026	0.984571	rhtA	100	b0813	threonine and homoserine efflux system
EC958_0927	0.1809	6.66693	0.0623476	0.195203	ompX	100	b0814	outer membrane protein X
EC958_0928	0.227727	8.1298	5.76048e-05	0.000899928	ybiP	99.43	b0815	predicted hydrolase, inner membrane
EC958_0929	-0.298069	3.45529	0.419771	0.639562	0929	34.29	b3149	-
EC958_0930	0.402785	5.45738	0.0061049	0.0385905	mntR	100	b0817	DNA-binding transcriptional regulator of mntH
EC958_0931	0.298813	7.2003	0.000174783	0.00222376	ybiR	97.84	b0818	predicted transporter
EC958_0932	0.0789464	7.51995	0.308516	0.536747	ybiS	100	b0819	L,D-transpeptidase linking Lpp to murein
EC958_0933	0.137531	7.59523	0.0582975	0.186853	ybiT	99.81	b0820	fused predicted transporter subunits of ABC superfamily: ATP-binding components
EC958_0934	0.0434311	6.26667	0.883084	0.950637	ybiV	97.41	b0822	sugar phosphatase; preference for fructose-1-P, ribose-5-P and glucose-6-P
EC958_0935	0.150405	8.23908	0.00492588	0.0329324	ybiW	99.38	b0823	predicted pyruvate formate lyase
EC958_0936	0.0809276	7.03197	0.286223	0.51453	ybiY	97.66	b0824	predicted pyruvate formate lyase activating enzyme
EC958_0937	-0.0872496	6.72676	0.327417	0.554684	fsaA	98.64	b0825	fructose-6-phosphate aldolase 1
EC958_0938	0.168523	6.40778	0.134195	0.32474	moeB	98.39	b0826	molybdopterin synthase sulfurylase
EC958_0939	0.34038	6.91755	0.000131369	0.00174892	moeA	99.03	b0827	molybdopterin biosynthesis protein
EC958_0940	0.207014	6.68623	0.0248722	0.104998	iaaA	98.13	b0828	Isoaspartyl peptidase
EC958_0941	0.00282813	7.54235	0.874164	0.94739	gsiA	98.39	b0829	glutathione transporter ATP-binding protein, ABC superfamily
EC958_0942	0.0723885	7.82112	0.286126	0.51453	gsiB	99.02	b0830	glutathione periplasmic binding protein, ABC superfamily transporter
EC958_0943	0.171814	6.62672	0.115347	0.293512	gsiC	99.67	b0831	glutathione transporter, permease component, ABC superfamily
EC958_0944	0.0805337	7.39299	0.268436	0.494479	gsiD	99.67	b0832	glutathione transporter, permease component, ABC superfamily
EC958_0945	0.135548	8.23097	0.0203631	0.0901037	yliE	98.98	b0833	predicted cyclic-di-GMP phosphodiesterase, inner membrane protein
EC958_0946	0.12718	8.42914	0.0108962	0.0592965	yliF	98.64	b0834	predicted diguanylate cyclase
EC958_0947	-0.0494932	7.07655	0.472966	0.6881	rimO	100	b0835	ribosomal protein S12 methylthiotransferase; radical SAM superfamily
EC958_0948	0.320079	5.51971	0.025271	0.106149	bssR	100	b0836	repressor of biofilm formation by indole transport regulation
EC958_0949	0.18099	6.80017	0.0458135	0.160627	yliI	99.19	b0837	soluble aldose sugar dehydrogenase
EC958_0950	0.45305	5.79303	0.000758901	0.00735365	yliJ	99.52	b0838	glutathione S-transferase homolog
EC958_0951	0.0233821	7.17965	0.921397	0.971232	dacC	99.75	b0839	D-alanyl-D-alanine carboxypeptidase (penicillin-binding protein 6a)
EC958_0952	0.225615	5.2216	0.246038	0.470268	deoR	99.6	b0840	DNA-binding transcriptional repressor
EC958_0953	0.122763	5.75175	0.386762	0.610446	ybjG	98.99	b0841	undecaprenyl pyrophosphate phosphatase
EC958_0954	0.150359	6.96792	0.191445	0.404652	mdfA	99.76	b0842	multidrug efflux system protein
EC958_0955	0.00987071	5.3379	1	1	ybjH	100	b0843	predicted protein
EC958_0956	0.167307	6.70644	0.120091	0.301904	ybjI	98.89	b0844	FMN and erythrose-4-P phosphatase
EC958_0957	0.141943	6.40425	0.220264	0.441008	ybjJ	99.25	b0845	predicted transporter
EC958_0958	-0.112889	5.47565	0.533303	0.736717	ybjK	98.88	b0846	predicted DNA-binding transcriptional regulator
EC958_0959	0.0740248	8.16806	0.207948	0.425704	ybjL	99.82	b0847	predicted transporter
EC958_0960	-0.0583058	6.25582	0.484863	0.697237	ybjM	98.4	b0848	inner membrane protein
EC958_0961	0.20418	5.73595	0.141399	0.337024	grxA	98.82	b0849	glutaredoxin 1, redox coenzyme for ribonucleotide reductase (RNR1a)
EC958_0962	-0.0284431	5.74989	0.721449	0.859562	ybjC	97.89	b0850	conserved protein, DUF1418 family
EC958_0963	0.0890901	7.21045	0.209141	0.426737	nfsA	98.75	b0851	nitroreductase A, NADPH-dependent, FMN-dependent
EC958_0964	0.0952207	7.12025	0.186414	0.397763	rimK	99.67	b0852	ribosomal protein S6 modification protein
EC958_0965	0.0954504	5.283	0.581053	0.77012	ybjN	100	b0853	predicted oxidoreductase
EC958_0966	0.301458	7.01201	0.000719894	0.00705005	potF	99.19	b0854	putrescine transporter subunit: periplasmic-binding component of ABC superfamily
EC958_0967	0.0148247	6.92275	0.736304	0.870263	potG	99.47	b0855	putrescine transporter subunit: ATP-binding component of ABC superfamily
EC958_0968	-0.0609713	7.01091	0.488811	0.699848	potH	96.85	b0856	putrescine transporter subunit: membrane component of ABC superfamily
EC958_0969	0.197345	6.26622	0.10735	0.280838	potI	99.64	b0857	putrescine transporter subunit: membrane component of ABC superfamily
EC958_0970	-0.25087	6.44392	0.0201437	0.089305	ybjO	100	b0858	inner membrane protein, DUF2593 family
EC958_0971	0.0929758	7.32511	0.409116	0.63024	rumB	98.4	b0859	23S rRNA m(5)U747 methyltransferase
EC958_0972	0.247473	6.06596	0.0562717	0.183824	artJ	99.59	b0860	arginine transporter subunit
EC958_0973	0.137928	6.90967	0.225362	0.447294	artM	100	b0861	arginine transporter subunit
EC958_0974	0.0457642	6.5154	0.665045	0.825109	artQ	100	b0862	arginine transporter subunit
EC958_0975	0.126882	6.70957	0.12851	0.31426	artI	99.18	b0863	arginine transporter subunit
EC958_0976	-0.107035	6.28214	0.3242	0.551297	artP	100	b0864	arginine transporter subunit
EC958_0977	0.213137	6.8117	0.0430511	0.153045	ybjP	94.74	b0865	lipoprotein
EC958_0978	-0.205797	4.64621	0.507236	0.716678	ybjQ	100	b0866	conserved protein, UPF0145 family
EC958_0979	0.196303	6.44187	0.05686	0.184564	amiD	98.91	b0867	1,6-anhydro-N-acetylmuramyl-L-alanine amidase, Zn-dependent; OM lipoprotein
EC958_0980	0.0264863	6.99521	0.814768	0.916539	ybjS	99.7	b0868	predicted NAD(P)H-binding oxidoreductase with NAD(P)-binding Rossmann-fold domain
EC958_0981	-0.0526303	7.30674	0.503923	0.714231	ybjT	96.85	b0869	conserved protein with NAD(P)-binding Rossmann-fold domain
EC958_0982	0.146861	7.11464	0.0824562	0.234939	ltaE	99.7	b0870	L-allo-threonine aldolase, PLP-dependent
EC958_0983	0.154385	7.96019	0.0145524	0.0718701	poxB	98.78	b0871	pyruvate dehydrogenase (pyruvate oxidase), thiamin-dependent, FAD-binding
EC958_0984	0.266572	7.0641	0.00242253	0.0186065	hcr	98.45	b0872	HCP oxidoreductase, NADH-dependent
EC958_0985	0.110054	7.85356	0.0809952	0.232362	hcp	99.27	b0873	hybrid-cluster [4Fe-2S-2O] protein in anaerobic terminal reductases
EC958_0986	0.18645	7.91406	0.0040787	0.028384	ybjE	98.33	b0874	predicted transporter
EC958_0987	0.225568	6.93312	0.0377719	0.139636	aqpZ	99.57	b0875	aquaporin Z
EC958_0988	0.129772	4.7971	0.564447	0.757599	0988	28	b0069	-
EC958_0989	0.00579992	7.47825	0.954334	0.990342	ybjD	99.64	b0876	conserved protein with nucleoside triphosphate hydrolase domain
EC958_0990	-0.00184078	6.96742	0.924862	0.97228	ybjX	99.09	b0877	conserved protein
EC958_0991	0.182798	6.73741	0.110805	0.286558	macA	98.65	b0878	macrolide transporter subunit, membrane fusion protein (MFP) component
EC958_0992	0.177738	7.88566	0.00440397	0.0302806	macB	99.54	b0879	fused macrolide transporter subunits of ABC superfamily: ATP-binding component/membrane component
EC958_0993	0.227371	3.70953	0.312609	0.540389	cspD	100	b0880	inhibitor of DNA replication, cold shock protein homolog
EC958_0994	-0.223677	5.29313	0.159275	0.361974	clpS	100	b0881	regulatory protein for ClpA substrate specificity
EC958_0995	0.235765	8.01168	0.00035338	0.00400759	clpA	100	b0882	ATPase and specificity subunit of ClpA-ClpP ATP-dependent serine protease, chaperone activity
EC958_0997	0.0703882	6.30031	0.523219	0.727564	aat	98.72	b0885	leucyl/phenylalanyl-tRNA-protein transferase
EC958_0998	-0.368134	2.97218	0.197645	0.412067	cydC	98.95	b0886	fused glutathione, cysteine exporter subunits of ABC superfamily: membrane component/ATP-binding component
EC958_0999	-1.51413	1.66485	0.00231904	0.0179761	cydD	99.32	b0887	fused glutathione, cysteine exporter subunits of ABC superfamily: membrane component/ATP-binding component
EC958_1000	0.670397	4.19826	0.00409499	0.0284543	trxB	99.07	b0888	thioredoxin reductase, FAD/NAD(P)-binding
EC958_1001	-0.0983908	5.76785	0.536379	0.739151	lrp	100	b0889	DNA-binding transcriptional dual regulator, leucine-binding
EC958_1002	-0.0888028	4.65482	0.591381	0.776061	ftsK	96.35	b0890	DNA translocase at septal ring sorting daughter chromsomes
EC958_1004	0.140049	6.50434	0.291846	0.520404	rarA	99.55	b0892	recombination protein involved in processing recombnation intermediates at replication forks
EC958_1006	0.155607	4.7261	0.348307	0.572706	1006	37.84	b2082	-
EC958_1007	0.269501	6.96733	0.00165924	0.0139577	1007	21.66	b4059	-
EC958_1008	0.423831	3.14711	0.20204	0.41792	1008	28.21	b3648	-
EC958_1009	0.134965	7.07789	0.0822449	0.234482	1009	40.91	b0456	-
EC958_1010	-0.00962655	5.4565	0.803861	0.910289	1010	24.44	b1495	-
EC958_1011	0.273035	5.29639	0.124279	0.307823	1011	24.44	b1291	-
EC958_1012	0.108889	3.47	0.592502	0.777088	1012	36.84	b0305	-
EC958_1013	0.105319	8.17021	0.0579761	0.186343	1013	23.64	b0924	-
EC958_1014	0.0319675	6.44607	0.744855	0.876735	1014	25.4	b0088	-
EC958_1015	-0.0812889	4.36074	0.856431	0.93858	pinE	67.11	b1158	e14 prophage; site-specific DNA recombinase
EC958_1016	-0.0532745	5.54244	0.704497	0.849642	1016	46.15	b1546	-
EC958_1017	0.0898886	5.53426	0.767286	0.889336	1017	24.82	b2354	-
EC958_1018	0.115241	8.3648	0.0269659	0.110858	1018	31.79	b1372	-
EC958_1019	0.261329	5.68601	0.0576613	0.185733	1019	26.97	b0649	-
EC958_1020	0.00481013	6.72825	0.942671	0.98402	1020	34.09	b4532	-
EC958_1021	0.112712	6.19583	0.227268	0.449738	1021	25.81	b3812	-
EC958_1022	-0.0467999	5.7644	0.844903	0.933073	1022	26	b1588	-
EC958_1023	0.0473505	6.41601	0.78772	0.90112	1023	38.78	b2390	-
EC958_1024	0.310671	5.30632	0.0368431	0.137513	1024	26.89	b2755	-
EC958_1025	0.0684222	7.51815	0.428741	0.647744	1025	57.23	b4309	-
EC958_1026	0.122844	5.61843	0.437807	0.655853	1026	24.14	b3430	-
EC958_1027	-0.0759503	6.09083	0.392522	0.614889	1027	25	b0556	-
EC958_1028	0.142152	5.37649	0.370489	0.594154	1028	30.91	b2059	-
EC958_1029	0.153758	4.95074	0.363237	0.588156	1029	25	b1517	-
EC958_1030	0.165349	3.69595	0.463994	0.680469	1030	41.94	b3459	-
EC958_1031	-0.00228532	6.11123	0.96265	0.994478	1031	26.88	b3330	-
EC958_1032	-0.00472375	7.32582	0.877161	0.9484	1032	27.54	b0739	-
EC958_1033	0.0726973	7.42529	0.276426	0.503619	1033	21	b2127	-
EC958_1034	-0.117121	7.20731	0.152906	0.352265	1034	23.31	b0534	-
EC958_1035	0.190755	7.59171	0.00550952	0.0357924	1035	25	b2390	-
EC958_1036	0.0766954	7.13189	0.257653	0.482233	1036	42.86	b0555	-
EC958_1037	0.0325154	4.87167	1	1	1037	24.78	b2171	-
EC958_1040	0.235507	6.23938	0.0411373	0.147727	1040	24.11	b1907	-
EC958_1041	0.0763957	8.24007	0.239276	0.463712	1041	29.75	b1882	-
EC958_1042	-0.0974069	5.34876	0.506057	0.715873	1042	32.47	b2761	-
EC958_1043	0.327163	4.0704	0.115085	0.293494	1043	42.86	b4257	-
EC958_1044	0.213375	3.96539	0.310042	0.538404	1044	21.78	b1237	-
EC958_1045	-0.241829	4.53245	0.243074	0.468109	1045	37.84	b1446	-
EC958_1046	0.03629	6.55978	0.630142	0.801307	1046	25.33	b3182	-
EC958_1047	0.187339	3.1752	0.380938	0.604369	1047	27.69	b0438	-
EC958_1048	0.00929724	3.09651	0.877375	0.9484	1048	24	b0162	-
EC958_1049	0.0560873	6.51213	0.62245	0.797911	1049	31.75	b1763	-
EC958_1050	-0.265398	4.55515	0.15138	0.350624	1050	31.03	b0208	-
EC958_1051	0.252408	7.02843	0.00566403	0.0366407	1051	26.18	b3811	-
EC958_1052	0.0751541	7.65955	0.259938	0.484753	dmsA	99.75	b0894	dimethyl sulfoxide reductase, anaerobic, subunit A
EC958_1053	0.294935	5.68324	0.0670332	0.204302	dmsB	100	b0895	dimethyl sulfoxide reductase, anaerobic, subunit B
EC958_1054	0.277281	7.06005	0.000716414	0.00704602	dmsC	97.56	b0896	dimethyl sulfoxide reductase, anaerobic, subunit C
EC958_1055	0.226033	6.07321	0.0493663	0.169842	ycaC	99.04	b0897	predicted hydrolase, isochorismatase family
EC958_1056	-0.636223	3.74743	0.0116484	0.0619719	1056	35.14	b3239	-
EC958_1057	0.195072	6.59629	0.0791122	0.22853	ycaD	99.42	b0898	predicted MFS-type transporter
EC958_1058	-0.142592	5.56655	0.247968	0.472391	pflA	100	b0902	pyruvate formate lyase activating enzyme 1
EC958_1059	0.037837	8.10015	0.71299	0.854361	pflB	100	b0903	pyruvate formate lyase I
EC958_1060	0.0839412	8.17468	0.0935704	0.255084	focA	99.3	b0904	formate channel
EC958_1061	0.0771057	8.63481	0.19661	0.411028	ycaO	93.12	b0905	conserved protein
EC958_1062	0.159994	7.0157	0.0489115	0.168783	ycaP	99.57	b0906	inner membrane protein, UPF0702 family
EC958_1063	-0.302172	4.8287	0.124653	0.308145	serC	98.9	b0907	3-phosphoserine/phosphohydroxythreonine aminotransferase
EC958_1064	-0.0791682	7.39325	0.300869	0.53031	aroA	98.35	b0908	5-enolpyruvylshikimate-3-phosphate synthetase
EC958_1065	0.161529	5.51415	0.248377	0.47277	1065	33.33	b1628	-
EC958_1066	0.290606	6.00546	0.0157958	0.0761283	pinE	67.11	b1158	e14 prophage; site-specific DNA recombinase
EC958_1067	0.0903627	5.38035	0.551506	0.747973	1067	36.21	b3110	-
EC958_1068	0.0341518	6.96871	0.515502	0.72213	1068	58.88	b1156	-
EC958_1069	0.061071	7.9119	0.318436	0.544721	1069	30.43	b1547	-
EC958_1070	0.0833959	6.50606	0.645624	0.812425	1070	22.81	b1540	-
EC958_1071	0.222207	7.82962	0.000586676	0.00604171	1071	27.96	b4376	-
EC958_1072	0.179582	4.90815	0.327477	0.554684	1072	25	b0631	-
EC958_1073	0.0752434	6.0242	0.449663	0.664939	1073	25.52	b3628	-
EC958_1074	-0.0400382	7.49176	0.516166	0.72213	1074	23.83	b2186	-
EC958_1075	-0.142667	5.27734	0.455938	0.672055	1075	27.69	b2523	-
EC958_1076	0.0749586	6.74848	0.638264	0.806035	1076	22.54	b0473	-
EC958_1077	0.134732	8.692	0.0116577	0.0619719	1077	23.2	b3568	-
EC958_1078	-0.0104807	5.20157	0.965187	0.995409	1078	25.33	b3422	-
EC958_1079	0.144148	5.18474	0.474488	0.6891	1079	31.34	b1732	-
EC958_1080	0.0140585	6.78673	0.860128	0.940174	1080	30.61	b4045	-
EC958_1081	0.0503007	7.97166	0.449134	0.664863	1081	28.41	b0285	-
EC958_1082	0.20491	5.27971	0.200561	0.416068	1082	33.33	b3060	-
EC958_1083	-0.0631202	6.23242	0.855328	0.938043	1083	28.81	b4385	-
EC958_1084	0.199412	6.22183	0.0909531	0.251504	1084	34.69	b2992	-
EC958_1085	0.210533	6.13658	0.0588852	0.18782	1085	26.13	b0115	-
EC958_1086	0.0738453	7.5399	0.322871	0.549442	1086	30.47	b4005	-
EC958_1087	-0.0349984	7.1497	0.604689	0.786113	1087	25.58	b0739	-
EC958_1088	0.18294	5.43407	0.305039	0.533177	1088	35.09	b3201	-
EC958_1089	-0.121361	7.37841	0.123362	0.306437	1089	29.55	b4477	-
EC958_1090	0.151138	8.02906	0.102608	0.272572	1090	22.67	b2922	-
EC958_1091	0.056905	7.84471	0.301923	0.530733	1091	24.73	b3719	-
EC958_1092	0.244696	6.24774	0.031751	0.124491	1092	25.31	b1337	-
EC958_1093	0.190407	5.7511	0.209984	0.427318	1093	38.33	b2194	-
EC958_1094	0.406448	4.56175	0.0882326	0.246091	1094	29.07	b3832	-
EC958_1095	0.182663	6.71311	0.0517158	0.174692	1095	24.14	b0996	-
EC958_1096	0.111916	6.77739	0.563503	0.757439	1096	32.71	b4392	-
EC958_1097	0.084683	6.68007	0.288521	0.516839	1097	29.11	b0520	-
EC958_1098	-0.120627	5.57287	0.43225	0.650713	1098	25.49	b3888	-
EC958_1099	0.227215	6.31119	0.0487675	0.168702	1099	24.44	b0080	-
EC958_1100	0.0634506	5.21148	0.836041	0.927851	1100	42.11	b1033	-
EC958_1101	0.115683	7.03554	0.185508	0.39685	1101	25.2	b3387	-
EC958_1103	-0.0751954	4.26836	0.82309	0.921808	1103	26	b3082	-
EC958_1104	0.00534781	4.89955	0.961163	0.993724	1104	26.32	b3423	-
EC958_1105	0.30584	5.84925	0.0341242	0.130723	1105	23.38	b1385	-
EC958_1106	0.572393	4.5721	0.00295144	0.0217942	1106	27.94	b4689	-
EC958_1107	-0.0872825	7.48668	0.216869	0.436877	1107	25.91	b4179	-
EC958_1108	0.0300719	6.03325	0.663081	0.82423	1108	20.15	b1246	-
EC958_1109	-0.105326	4.15546	0.612661	0.790658	1109	34.78	b3120	-
EC958_1110	-0.319591	3.89704	0.183064	0.394197	1110	24.39	b0610	-
EC958_1111	0.19021	6.11972	0.175705	0.384293	1111	34.09	b1088	-
EC958_1112	-1.05392	5.43519	3.6209e-11	1.78826e-09	1112	33.33	b0155	-
EC958_1113	-0.768661	4.8164	7.33806e-05	0.00108877	1113	28.75	b0560	-
EC958_1114	-1.49421	4.46019	5.51422e-09	2.16469e-07	1114	31.25	b1659	-
EC958_1115	-0.768316	6.77031	3.1845e-14	1.85144e-12	1115	23.35	b1868	-
EC958_1116	-0.442933	5.4714	0.00331534	0.0238674	1116	27.91	b4340	-
EC958_1117	0.319882	6.04467	0.0103686	0.0573897	1117	39.13	b2321	-
EC958_1118	0.253838	6.7249	0.00696108	0.0424832	1118	30.14	b1257	-
EC958_1119	0.200776	8.08447	0.000613108	0.00625778	ycaL	97.18	b0909	predicted peptidase with chaperone function
EC958_1122	-0.0793079	2.24398	0.627464	0.800985	ihfB	100	b0912	integration host factor (IHF), DNA-binding protein, beta subunit
EC958_1123	0.0615875	7.8959	0.661591	0.823591	ycaI	95.62	b0913	inner membrane protein, ComEC family of competence proteins
EC958_1127	0.141359	6.92509	0.0931268	0.254754	ycaQ	97.32	b0916	conserved protein
EC958_1128	-0.75747	1.61337	0.14513	0.342147	ycaR	98.33	b0917	conserved protein, UPF0434 family
EC958_1129	0.0358462	5.49115	0.673267	0.829948	kdsB	98.79	b0918	3-deoxy-manno-octulosonate cytidylyltransferase
EC958_1130	0.162561	6.69655	0.213296	0.432143	ycbJ	99.33	b0919	conserved protein
EC958_1131	0.070854	6.17639	0.619114	0.795778	ycbC	100	b0920	conserved protein, DUF218 superfamily
EC958_1132	0.151368	6.09429	0.150459	0.34955	smtA	99.23	b0921	predicted S-adenosyl-L-methionine-dependent methyltransferase
EC958_1136	-0.0627429	7.30348	0.580049	0.769884	ycbB	99.51	b0925	murein L,D-transpeptidase
EC958_1137	0.265015	5.21664	0.0796731	0.229717	ycbK	100	b0926	conserved protein
EC958_1138	0.0774121	6.03732	0.3723	0.595336	ycbL	97.21	b0927	predicted metal-binding enzyme
EC958_1139	-0.0887285	5.45697	0.37101	0.594777	aspC	99.49	b0928	aspartate aminotransferase, PLP-dependent
EC958_1140	0.185051	7.15218	0.0267695	0.110442	ompF	98.62	b0929	outer membrane porin 1a (Ia;b;F)
EC958_1142	0.21771	6.20471	0.0432262	0.153548	pncB	99.5	b0931	nicotinate phosphoribosyltransferase
EC958_1143	0.17611	8.34708	0.0126576	0.0651327	pepN	99.31	b0932	aminopeptidase N
EC958_1144	0.0794566	6.3874	0.356916	0.582525	ssuB	99.22	b0933	alkanesulfonate transporter subunit
EC958_1145	0.190892	6.69776	0.0369276	0.137513	ssuC	98.86	b0934	putative alkanesulfonate transporter subunit
EC958_1146	0.216502	6.36973	0.0499714	0.171027	ssuD	97.9	b0935	alkanesulfonate monooxygenase, FMNH(2)-dependent
EC958_1147	0.155021	6.41287	0.21719	0.437333	ssuA	97.49	b0936	putative aliphatic sulfonate binding protein
EC958_1148	0.258266	4.64804	0.156194	0.356915	ssuE	97.91	b0937	NAD(P)H-dependent FMN reductase
EC958_1149	-0.485536	6.2092	0.000219326	0.00262335	pyrD	99.4	b0945	dihydro-orotate oxidase, FMN-linked
EC958_1150	0.223619	5.52599	0.159571	0.362468	ycbW	98.89	b0946	predicted protein
EC958_1151	0.184799	6.90015	0.0319356	0.124622	ycbX	97.56	b0947	predicted 2Fe-2S cluster-containing protein; 6-N-hydroxylaminopurine resistance protein
EC958_1152	0.131267	7.6745	0.106645	0.279897	rlmL	99.72	b0948	23S rRNA mG2445 methyltransferase, SAM-dependent
EC958_1153	0.0319161	6.84613	0.661079	0.823591	uup	99.37	b0949	fused predicted transporter subunits of ABC superfamily: ATP-binding components
EC958_1154	0.108687	6.58422	0.255338	0.480643	pqiA	100	b0950	paraquat-inducible membrane protein A
EC958_1155	-0.0975565	6.87519	0.358663	0.584578	pqiB	99.63	b0951	paraquat-inducible protein B
EC958_1156	0.0601605	5.43763	0.481903	0.695105	ymbA	98.93	b0952	conserved protein
EC958_1157	-0.23755	3.35379	0.319688	0.545644	rmf	100	b0953	ribosome modulation factor
EC958_1159	0.333057	6.64976	0.000827728	0.00790386	ycbZ	98.98	b0955	predicted peptidase
EC958_1160	0.200381	3.48322	0.652138	0.816594	ycbG	99.33	b0956	conserved protein, UPF0268 family
EC958_1161	-0.560013	6.97611	8.46614e-09	3.29534e-07	ompA	96.29	b0957	outer membrane protein A (3a;II*;G;d)
EC958_1162	0.301907	2.68493	0.447128	0.663327	1162	30.19	b3801	-
EC958_1163	0.242742	5.07979	0.132675	0.321771	sulA	99.41	b0958	SOS cell division inhibitor
EC958_1164	0.183927	7.08027	0.0343752	0.131243	sxy	99.52	b0959	required for expression of CRP-S-dependent promoters
EC958_1165	0.0806243	7.91219	0.198665	0.413255	yccS	99.3	b0960	inner membrane protein
EC958_1166	0.132284	5.98297	0.318383	0.544721	yccF	100	b0961	inner membrane protein, DUF307 family
EC958_1167	0.0998075	7.22717	0.241431	0.46651	helD	99.42	b0962	DNA helicase IV
EC958_1168	0.0662279	5.94159	0.449177	0.664863	mgsA	99.34	b0963	methylglyoxal synthase
EC958_1169	0.0734443	5.98628	0.580309	0.769884	yccT	100	b0964	conserved protein
EC958_1170	0.169361	5.70174	0.229084	0.451336	yccU	99.27	b0965	predicted CoA-binding protein with NAD(P)-binding Rossmann-fold domain
EC958_1171	0.375624	5.37759	0.0121452	0.0635675	hspQ	100	b0966	heat shock protein involved in degradation of mutant DnaA; hemimethylated oriC DNA-binding protein
EC958_1172	0.11876	6.73536	0.164422	0.368655	rlmI	98.99	b0967	23S rRNA m(5)C1962 methyltransferase, SAM-dependent
EC958_1173	-0.0550911	5.13847	0.637789	0.805878	yccX	98.91	b0968	weak acylphosphatase
EC958_1175	0.0161194	6.9498	0.979626	1	yccA	100	b0970	HflBKC-binding inner membrane protein, UPF0005 family
EC958_1177	0.253894	7.08756	0.00175566	0.0146348	hyaA	99.73	b0972	hydrogenase 1, small subunit
EC958_1178	0.200077	7.67536	0.00516762	0.0340529	hyaB	99.66	b0973	hydrogenase 1, large subunit
EC958_1179	0.0795249	7.04863	0.322106	0.548501	hyaC	99.57	b0974	hydrogenase 1, b-type cytochrome subunit
EC958_1180	-0.038119	6.27576	0.957973	0.992549	hyaD	98.46	b0975	protein involved in processing of HyaA and HyaB proteins
EC958_1181	0.0402318	5.88376	0.598691	0.782078	hyaE	98.48	b0976	protein involved in processing of HyaA and HyaB proteins
EC958_1182	0.00517268	7.00761	0.989675	1	hyaF	97.89	b0977	protein involved in nickel incorporation into hydrogenase-1 proteins
EC958_1183	0.177149	7.71599	0.012239	0.0638068	appC	99.42	b0978	cytochrome bd-II oxidase, subunit I
EC958_1184	0.111275	7.19308	0.224582	0.447087	appB	100	b0979	cytochrome bd-II oxidase, subunit II
EC958_1185	0.278666	6.60756	0.00394048	0.0277161	appA	97.92	b0980	phosphoanhydride phosphorylase
EC958_1186	0.349517	3.96792	0.139728	0.334255	cspH	98.57	b0989	stress protein, member of the CspA-family
EC958_1187	0.396569	2.95414	0.172243	0.379661	cspG	100	b0990	cold shock protein homolog, cold-inducible
EC958_1188	0.131596	3.6636	0.577089	0.768281	ymcE	100	b0991	cold shock gene
EC958_1189	0.413092	1.96462	0.292527	0.521171	gnsA	98.25	b4517	Multicopy suppressor of secG(Cs) and fabA6(Ts); predicted regulator of phosphatidylethanolamine synthesis
EC958_1190	-0.00700899	6.38032	0.992646	1	yccM	95.8	b0992	predicted 4Fe-4S membrane protein
EC958_1191	0.0851175	7.69469	0.223775	0.445707	torS	97.03	b0993	hybrid sensory histidine kinase in two-component regulatory system with TorR
EC958_1192	0.0296578	6.46751	0.925946	0.972752	torT	98.83	b0994	periplasmic sensory protein associated with the TorRS two-component regulatory system
EC958_1193	-0.275983	5.5535	0.0452581	0.159166	torR	99.57	b0995	DNA-binding response regulator in two-component regulatory system with TorS
EC958_1194	0.127791	6.86642	0.175911	0.384559	torC	99.49	b0996	trimethylamine N-oxide (TMAO) reductase I, cytochrome c-type subunit
EC958_1195	0.150148	8.06848	0.0193454	0.0869407	torA	99.17	b0997	trimethylamine N-oxide (TMAO) reductase I, catalytic subunit
EC958_1196	0.0446884	6.00828	0.885962	0.951865	torD	95.48	b0998	chaperone involved in maturation of TorA subunit of trimethylamine N-oxide reductase system I
EC958_1197	0.265219	4.88339	0.156288	0.356952	cbpM	99.01	b0999	modulator of CbpA co-chaperone
EC958_1198	0.212843	5.95501	0.0932146	0.254842	cbpA	99.67	b1000	curved DNA-binding protein, DnaJ homologue that functions as a co-chaperone of DnaK
EC958_1199	0.00728253	7.15255	0.981479	1	agp	98.31	b1002	glucose-1-phosphatase/inositol phosphatase
EC958_1200	-0.112312	4.20232	0.638773	0.806455	yccJ	100	b1003	predicted protein
EC958_1201	0.252664	5.77054	0.0706586	0.212392	wrbA	100	b1004	NAD(P)H:quinone oxidoreductase
EC958_1202	0.389397	3.81116	0.270014	0.495674	ymdF	100	b4518	conserved protein
EC958_1203	0.210058	7.38179	0.00321352	0.023354	rutG	98.87	b1006	predicted transporter
EC958_1204	0.133173	6.07937	0.349535	0.574183	rutF	98.17	b1007	predicted oxidoreductase, flavin:NADH component
EC958_1205	0.237412	5.50128	0.112198	0.288698	rutE	96.43	b1008	predicted oxidoreductase
EC958_1206	0.150828	6.63839	0.0986265	0.264907	rutD	97.37	b1009	predicted hydrolase
EC958_1207	0.119902	5.12856	0.365928	0.590136	rutC	100	b1010	conserved protein
EC958_1208	0.120159	5.92713	0.333626	0.560281	rutB	98.7	b1011	predicted enzyme, isochorismatase homolog
EC958_1209	0.0673271	6.61738	0.383982	0.607362	rutA	99.17	b1012	predicted monooxygenase
EC958_1210	0.386125	5.83422	0.00349562	0.0249307	rutR	100	b1013	DNA-binding transcriptional repressor for rut operon
EC958_1211	0.127589	8.88666	0.00267686	0.0200568	putA	99.47	b1014	fused DNA-binding transcriptional regulator/proline dehydrogenase/pyrroline-5-carboxylate dehydrogenase
EC958_1212	0.0476692	4.68784	0.8208	0.920619	1212	23.44	b1324	-
EC958_1213	0.176959	4.57999	0.341003	0.567268	1213	29.73	b2889	-
EC958_1214	0.0799479	7.4237	0.541627	0.742152	putP	99.4	b1015	proline:sodium symporter
EC958_1215	0.0742166	5.83992	0.588492	0.773818	1215	28.41	b3964	-
EC958_1216	0.236386	6.06861	0.0432988	0.153687	efeO	98.67	b1018	inactive ferrous ion transporter EfeUOB
EC958_1217	-0.0431616	6.07452	0.646416	0.812753	efeB	99.05	b1019	deferrrochelatase, periplasmic
EC958_1218	0.271388	6.72092	0.0125143	0.064801	phoH	98.59	b1020	conserved protein with nucleoside triphosphate hydrolase domain
EC958_1219	0.184439	5.89515	0.237129	0.461106	pgaD	97.06	b1021	required for biofilm adhesin polysaccharide PGA synthesis
EC958_1220	0.136469	8.56859	0.00688353	0.0423241	pgaC	98.64	b1022	predicted glycosyl transferase
EC958_1221	0.13663	8.34526	0.0114776	0.0614415	pgaB	96.43	b1023	biofilm adhesin polysaccharide PGA export lipoprotein with a polysaccharide deacetylase activity needed for export
EC958_1222	-0.00290446	8.58144	0.946577	0.98541	pgaA	97.03	b1024	biofilm adhesin polysaccharide PGA export, predicted OM protein
EC958_1223	-0.115962	6.17391	0.289746	0.518378	ycdT	94.37	b1025	diguanylate cyclase
EC958_1224	0.196637	6.18407	0.136129	0.327695	ghrA	98.4	b1033	glyoxylate/hydroxypyruvate reductase A
EC958_1225	0.0988083	6.76426	0.41415	0.635733	ycdX	99.18	b1034	predicted zinc-binding hydrolase
EC958_1226	0.252331	6.00338	0.0338316	0.129815	ycdY	100	b1035	conserved protein, REMP family
EC958_1227	-0.359771	5.04361	0.07534	0.221818	ycdZ	98.16	b1036	inner membrane protein, DUF1097 family
EC958_1228	0.0826099	7.37948	0.249916	0.474716	csgG	99.64	b1037	Curli production assembly/transport outer membrane lipoprotein
EC958_1229	0.0842297	4.89127	0.661461	0.823591	csgF	99.22	b1038	outer membrane protein involved in curlin assembly/transport
EC958_1230	0.0635865	5.1752	0.797034	0.907031	csgE	100	b1039	curli production assembly/transport componen
EC958_1231	-0.20992	4.55017	0.363673	0.58835	csgD	99.07	b1040	DNA-binding transcriptional activator for csgBA
EC958_1232	-0.16929	2.19748	0.449487	0.664939	1232	28.21	b0245	-
EC958_1233	0.0985989	6.32692	0.295193	0.524017	csgB	100	b1041	curlin nucleator protein, minor subunit in curli complex
EC958_1234	0.0529954	6.90191	0.512055	0.720697	csgA	97.37	b1042	cryptic curlin major subunit
EC958_1235	0.012765	7.11398	0.883013	0.950637	csgC	98.18	b1043	curli assembly protein
EC958_1236	0.275687	6.70406	0.00302288	0.0222501	ymdA	96.12	b1044	predicted protein
EC958_1237	0.102376	5.51908	0.532006	0.736118	ymdB	100	b1045	RNase III inhibitor during cold shock, UPF0189 family
EC958_1238	0.0713073	8.12284	0.181225	0.392003	ymdC	98.73	b1046	predicted hydrolase
EC958_1239	0.119713	7.72097	0.0632079	0.196423	opgC	99.48	b1047	membrane protein required for succinylation of osmoregulated periplasmic glucans (OPGs)
EC958_1240	0.189675	4.04664	0.379046	0.602323	1240	42.11	b2472	-
EC958_1241	-0.0813487	4.7156	0.684809	0.837157	1241	50	b2010	-
EC958_1242	-0.00760588	5.69728	0.970522	0.997674	opgG	99.8	b1048	osmoregulated periplasmic glucan (OPG) biosynthesis periplasmic protein
EC958_1243	-0.048672	6.24679	0.624898	0.799264	opgH	99.88	b1049	membrane glycosyltransferase
EC958_1244	0.196627	3.58138	0.50865	0.718082	1244	30.3	b1521	-
EC958_1245	0.187565	4.65816	0.474658	0.6891	yceK	100	b1050	lipoprotein, DUF1375 family
EC958_1246	-0.229446	3.24735	0.375391	0.598878	msyB	97.58	b1051	multicopy suppressor of secY and secA
EC958_1247	0.243166	5.95068	0.0655379	0.200945	mdtG	99.75	b1053	predicted drug efflux system
EC958_1249	0.049034	6.16837	0.793061	0.904147	yceA	99.43	b1055	predicted rhodanese-related sulfurtransferase
EC958_1250	0.0103366	5.90686	0.933532	0.978483	yceI	99.48	b1056	secreted protein
EC958_1251	0.288208	6.21397	0.0194171	0.0871428	yceJ	98.4	b1057	predicted cytochrome b561
EC958_1254	-0.0586818	6.63923	0.331681	0.55864	solA	98.66	b1059	N-methyltryptophan oxidase, FAD-binding
EC958_1255	0.1133	5.00299	0.556734	0.752632	bssS	100	b1060	biofilm regulator
EC958_1256	0.0811963	3.49876	0.900925	0.959814	dinI	100	b1061	DNA damage-inducible protein I
EC958_1257	-0.866414	4.68677	1.54792e-05	0.000297474	pyrC	99.71	b1062	dihydro-orotase
EC958_1258	0.0301772	5.56495	0.86376	0.94267	yceB	100	b1063	lipoprotein, DUF1439 family
EC958_1259	0.0357199	5.76758	0.800529	0.908824	grxB	99.53	b1064	glutaredoxin 2 (Grx2)
EC958_1260	0.231019	7.06379	0.00726589	0.0434534	mdtH	100	b1065	multidrug resistance efflux transporter conferring overexpression resistance to norfloxacin and enoxacin
EC958_1261	0.0972762	6.78136	0.289831	0.518378	rimJ	98.97	b1066	ribosomal-protein-S5-alanine N-acetyltransferase
EC958_1262	-0.00550477	5.85858	0.972155	0.998682	yceH	98.6	b1067	conserved protein, UPF0502 family
EC958_1263	0.275875	6.17816	0.0352283	0.133079	yceM	96.09	b1068	predicted oxidoreductase with NAD(P)-binding Rossmann-fold domain
EC958_1265	0.125952	4.83939	0.671846	0.829513	flgN	97.1	b1070	export chaperone for FlgK and FlgL
EC958_1266	0.175828	3.88959	0.436008	0.65384	flgM	98.97	b1071	anti-sigma factor for FliA (sigma 28)
EC958_1267	-0.0505755	5.8421	0.585119	0.771591	flgA	97.72	b1072	assembly protein for flagellar basal-body periplasmic P ring
EC958_1268	0.138517	5.85553	0.361004	0.586267	flgB	99.28	b1073	flagellar component of cell-proximal portion of basal-body rod
EC958_1269	-0.0221199	5.69534	1	1	flgC	100	b1074	flagellar component of cell-proximal portion of basal-body rod
EC958_1270	0.155003	6.69249	0.202676	0.418566	flgD	99.57	b1075	flagellar hook assembly protein
EC958_1271	-0.0229082	6.9569	0.87169	0.947113	flgE	94.03	b1076	flagellar hook protein
EC958_1272	0.275226	6.09869	0.0230534	0.0997027	flgF	98.8	b1077	flagellar component of cell-proximal portion of basal-body rod
EC958_1273	0.235462	6.40575	0.0227273	0.0985708	flgG	100	b1078	flagellar component of cell-distal portion of basal-body rod
EC958_1274	0.0552001	6.32275	0.539198	0.740369	flgH	99.57	b1079	flagellar protein of basal-body outer-membrane L ring
EC958_1275	0.0513381	6.61432	0.814661	0.916539	flgI	99.73	b1080	predicted flagellar basal body protein
EC958_1276	0.0951281	5.94594	0.51415	0.72213	flgJ	99.36	b1081	muramidase
EC958_1277	0.267971	6.22097	0.0279113	0.113549	flgK	99.45	b1082	flagellar hook-filament junction protein 1
EC958_1278	0.264765	5.06403	0.0895865	0.248773	flgL	98.42	b1083	flagellar hook-filament junction protein
EC958_1279	0.0647408	5.49217	0.638237	0.806035	rne	98.68	b1084	fused ribonucleaseE: endoribonuclease/RNA-binding protein/RNA degradosome binding protein
EC958_1280	0.449436	3.82539	0.147342	0.345628	yceQ	99.06	b1085	predicted protein
EC958_1281	0.176097	5.63967	0.363292	0.588156	rluC	99.69	b1086	23S rRNA pseudouridine synthase; specific to U955, U2504, and U2580
EC958_1282	-0.311169	2.07571	0.462195	0.678665	1282	29.41	b0956	-
EC958_1283	0.231779	7.18533	0.0059411	0.038111	yceF	99.48	b1087	Maf-like protein
EC958_1284	0.478974	4.16182	0.0261981	0.108794	yceD	100	b1088	conserved protein, DUF177 family
EC958_1286	-0.080134	6.4189	0.421029	0.640539	plsX	99.71	b1090	probable phosphate acyltransferase
EC958_1291	0.113827	5.16702	0.361104	0.586267	fabF	99.76	b1095	3-oxoacyl-[acyl-carrier-protein] synthase II
EC958_1292	-0.0748932	5.24849	0.708851	0.852515	pabC	98.88	b1096	4-amino-4-deoxychorismate lyase component of para-aminobenzoate synthase multienzyme complex
EC958_1293	-0.0401308	6.9303	0.559929	0.754539	yceG	99.71	b1097	predicted aminodeoxychorismate lyase
EC958_1296	0.150192	5.77696	0.257187	0.481754	ycfH	100	b1100	predicted DNAse
EC958_1297	-0.164781	6.66004	0.0763416	0.223051	ptsG	99.79	b1101	fused glucose-specific PTS enzymes: IIB component/IIC component
EC958_1298	0.0318911	7.92704	0.798148	0.907849	fhuE	98.77	b1102	ferric-rhodotorulic acid outer membrane transporter
EC958_1299	-0.153187	2.76909	0.581749	0.77012	1299	27.78	b1607	-
EC958_1300	0.121028	4.82014	0.584112	0.770706	hinT	99.16	b1103	purine nucleoside phosphoramidase
EC958_1301	0.124461	4.40017	0.541411	0.742077	ycfL	97.6	b1104	predicted protein
EC958_1302	0.0536606	5.2512	0.747217	0.877741	ycfM	99.53	b1105	outer membrane lipoprotein
EC958_1303	-0.00671901	6.09583	0.923477	0.972159	thiK	97.81	b1106	thiamin kinase
EC958_1304	0.0406829	6.19404	0.726638	0.863059	nagZ	98.83	b1107	beta N-acetyl-glucosaminidase
EC958_1305	0.120424	4.33658	0.695004	0.842256	ycfP	100	b1108	conserved protein
EC958_1306	0.197151	4.28966	0.548064	0.746296	ndh	99.54	b1109	respiratory NADH dehydrogenase 2/cupric reductase
EC958_1307	0.18842	5.31819	0.311105	0.538883	ycfJ	99.44	b1110	predicted protein
EC958_1308	-0.371902	4.95712	0.0352329	0.133079	ycfQ	98.1	b1111	predicted DNA-binding transcriptional regulator
EC958_1309	0.740363	1.9121	0.0607958	0.192311	bhsA	100	b1112	biofilm, cell surface and signaling protein
EC958_1310	0.00413328	6.23378	0.987777	1	ycfS	99.37	b1113	L,D-transpeptidase linking Lpp to murein
EC958_1311	0.0271197	7.81717	0.751536	0.880419	mfd	99.3	b1114	transcription-repair coupling factor
EC958_1312	0.0877971	6.8215	0.332589	0.559822	ycfT	95.52	b1115	inner membrane protein
EC958_1316	0.0753282	5.37629	0.666913	0.825712	nagK	99.67	b1119	N-acetyl-D-glucosamine kinase
EC958_1317	0.0694825	5.15004	0.587821	0.773378	cobB	99.63	b1120	deacetylase of acetyl-CoA synthetase
EC958_1318	0.116736	6.2428	0.22762	0.45024	ycfZ	90.46	b1121	inner membrane protein
EC958_1319	0.0144416	4.98035	1	1	ymfA	95.42	b1122	conserved inner membrane protein
EC958_1320	0.52568	5.49095	0.000320163	0.00366711	potD	99.71	b1123	polyamine transporter subunit
EC958_1321	-0.0228962	4.95038	1	1	potC	100	b1124	polyamine transporter subunit
EC958_1322	0.178409	5.71146	0.166364	0.371468	potB	99.27	b1125	polyamine transporter subunit
EC958_1323	0.15685	5.63292	0.291718	0.520404	potA	100	b1126	polyamine transporter subunit
EC958_1324	0.0938873	6.14506	0.360872	0.586267	pepT	99.75	b1127	peptidase T
EC958_1325	-0.106261	5.44486	0.621771	0.797707	ycfD	99.73	b1128	conserved protein
EC958_1326	0.052147	6.5403	0.747648	0.877773	phoQ	100	b1129	sensory histidine kinase in two-component regulatory system with PhoP
EC958_1327	-0.0288696	6.0598	0.808551	0.912642	phoP	99.55	b1130	DNA-binding response regulator in two-component regulatory system with PhoQ
EC958_1329	0.0464313	3.78898	0.785332	0.900406	hflD	99.06	b1132	predicted lysogenization regulator
EC958_1330	-0.349661	0.00662721	1	1	mnmA	99.46	b1133	tRNA (5-methylaminomethyl-2-thiouridylate)-methyltransferase
EC958_1331	0.154163	4.80891	0.365276	0.589498	nudJ	100	b1134	bifunctional thiamin pyrimidine pyrophosphate hydrolase/ thiamin pyrophosphate hydrolase
EC958_1332	0.190403	5.7965	0.183104	0.394197	rluE	98.07	b1135	23S rRNA U2457 pseudouridine synthase
EC958_1334	0.195091	8.1156	0.00291154	0.0215341	intE	60.48	b1140	e14 prophage; predicted integrase
EC958_1335	0.0582312	6.95769	0.586588	0.772456	1335	25.33	b2710	-
EC958_1336	0.0730416	6.42344	0.49959	0.710562	1336	22.22	b0595	-
EC958_1337	0.209993	6.68045	0.048115	0.167039	1337	48.57	b0803	-
EC958_1338	0.115448	4.87412	0.724855	0.862279	1338	27.91	b1676	-
EC958_1339	-0.0281184	4.07218	0.97351	0.99985	1339	33.33	b2063	-
EC958_1340	-0.132931	5.91285	0.550612	0.74755	1340	31.34	b4157	-
EC958_1341	0.178267	5.90021	0.150303	0.349364	1341	20	b3554	-
EC958_1342	-0.229456	4.57626	0.216455	0.436426	1342	30.95	b3836	-
EC958_1343	0.540663	3.48378	0.0291098	0.11677	1343	39.71	b1352	-
EC958_1345	-0.47055	4.22396	0.0445828	0.157718	1345	30.16	b1357	-
EC958_1346	0.529364	4.27832	0.0147783	0.0727512	1346	36.04	b1358	-
EC958_1347	0.242453	5.91253	0.0781716	0.226668	1347	33.33	b0728	-
EC958_1348	0.290302	5.60141	0.0318206	0.124491	1348	25.89	b1727	-
EC958_1349	0.1189	9.39894	0.00179322	0.0148938	1349	30.03	b1978	-
EC958_1350	0.287091	8.10571	4.93304e-07	1.38155e-05	1350	31.43	b0476	-
EC958_1351	0.295604	5.5446	0.0478703	0.166315	ybcN	94.04	b0547	DLP12 prophage; predicted protein
EC958_1352	0.183052	3.69711	0.311098	0.538883	ninE	98.21	b0548	DLP12 prophage; conserved protein
EC958_1353	0.480678	2.69773	0.225934	0.447677	ybcO	97.92	b0549	DLP12 prophage; predicted protein
EC958_1354	0.141252	5.07847	0.404236	0.625769	rusA	93.33	b0550	DLP12 prophage; endonuclease RUS
EC958_1355	0.132647	2.62932	0.57419	0.765531	ylcG	84.09	b4509	expressed protein, DLP12 prophage
EC958_1356	0.342666	5.93211	0.00601483	0.0382614	1356	30	b3531	-
EC958_1357	-0.149503	5.46754	0.290937	0.520153	1357	33.33	b2308	-
EC958_1358	0.0885985	5.45896	0.538233	0.7398	1358	37.5	b3718	-
EC958_1359	0.277224	4.82522	0.105853	0.278826	rzpD	93.16	b0556	DLP12 prophage; predicted murein endopeptidase
EC958_1360	-0.0878642	6.64592	0.408145	0.629063	borD	92.05	b0557	DLP12 prophage; predicted lipoprotein
EC958_1361	0.266282	5.99523	0.0310576	0.122866	1361	41.43	b1252	-
EC958_1362	0.199178	4.46297	0.360315	0.585914	1362	32.43	b2950	-
EC958_1363	0.280791	5.4964	0.0585575	0.187287	nohD	98.9	b0560	DLP12 prophage; DNA packaging protein
EC958_1364	0.0807624	7.58415	0.309397	0.537928	1364	27.54	b0622	-
EC958_1365	-0.156939	3.34276	0.538769	0.740001	1365	34.09	b1552	-
EC958_1366	0.238417	7.47778	0.000855436	0.0080983	1366	21.77	b2118	-
EC958_1367	0.0988113	8.0215	0.16623	0.371468	1367	27.37	b1272	-
EC958_1368	0.330293	5.8209	0.0108405	0.0591827	1368	31.82	b0919	-
EC958_1369	0.0561632	5.00862	0.677603	0.832695	1369	23.65	b2420	-
EC958_1370	0.336716	6.38478	0.00297389	0.0219246	1370	40	b0269	-
EC958_1371	-0.224056	5.93747	0.0773386	0.224678	1371	26.02	b1923	-
EC958_1372	0.193589	5.20075	0.256517	0.48126	1372	23.81	b0742	-
EC958_1373	0.0532003	6.08609	0.601156	0.783072	1373	29.11	b4351	-
EC958_1374	-0.161773	5.50868	0.196806	0.411209	1374	29.91	b0676	-
EC958_1375	0.0967319	6.28532	0.414266	0.635733	1375	27.17	b4291	-
EC958_1376	-0.230905	4.7677	0.179516	0.38929	1376	24.66	b1299	-
EC958_1377	-0.0201769	6.05997	0.97488	1	1377	44.44	b4528	-
EC958_1378	0.1284	8.24748	0.0144665	0.0716	1378	21.04	b1372	-
EC958_1379	0.101425	5.29487	0.441935	0.658601	1379	46.67	b3696	-
EC958_1380	0.122595	6.35776	0.276278	0.503549	1380	47.22	b1868	-
EC958_1381	0.275632	6.01503	0.0263397	0.108989	1381	26.88	b2065	-
EC958_1382	0.266157	5.96118	0.0354262	0.1337	1382	30	b3527	-
EC958_1383	0.212925	6.70064	0.0204224	0.0902279	1383	23.17	b4335	-
EC958_1384	0.163969	8.06736	0.00758889	0.0447442	1384	26.47	b2229	-
EC958_1385	0.106524	9.96506	0.0021666	0.0170983	stfR	62.12	b1372	Rac prophage; predicted tail fiber protein
EC958_1386	0.172202	5.60521	0.191698	0.404813	1386	26.23	b3721	-
EC958_1387	-0.0198246	5.62707	0.713936	0.854825	1387	30.11	b4086	-
EC958_1388	0.0905074	6.16544	0.428424	0.6475	1388	28.29	b1859	-
EC958_1389	0.0568251	5.76125	0.912174	0.965795	1389	28.29	b1859	-
EC958_1390	0.340483	5.494	0.0294591	0.117657	1390	31.73	b0151	-
EC958_1391	0.126098	6.06001	0.330927	0.557602	1391	25.5	b1955	-
EC958_1392	-0.583114	2.19154	0.111719	0.287859	1392	32.14	b3848	-
EC958_1393	-1.90815	0.861073	0.00155475	0.013245	icd	96	b1136	e14 prophage; isocitrate dehydrogenase, specific for NADP+
EC958_1395	0.18593	5.3738	0.416921	0.638147	ycgE	98.35	b1162	repressor of blue light-responsive genes
EC958_1396	-0.144359	5.57166	0.556813	0.752632	ycgF	89.22	b1163	anti-repressor for YcgE, blue light-responsive; FAD-binding; has c-di-GMP phosphodiesterase-like EAL domain, but does not degrade c-di-GMP
EC958_1397	-0.313985	3.123	0.269015	0.494479	ycgZ	96.15	b1164	connector protein for RcsB regulation of biofilm and acid-resistance
EC958_1398	-0.0447961	1.00614	1	1	1398	40	b3515	-
EC958_1400	0.16693	0.886119	0.681556	0.83477	ariR	97.73	b1166	connector protein for RcsB regulation of biofilm and acid-resistance
EC958_1401	-0.57195	0.828287	0.225293	0.447294	ymgC	96.55	b1167	predicted protein
EC958_1402	0.191422	4.01556	0.337691	0.564005	ycgG	98.23	b1168	predicted cyclic-di-GMP phosphodiesterase
EC958_1403	-0.786157	3.09679	0.0261677	0.108794	ymgF	97.22	b4520	inner membrane division septum protein
EC958_1405	-0.961064	1.66622	0.024518	0.103949	1405	33.33	b1923	-
EC958_1406	-0.0674196	2.29594	1	1	1406	33.8	b0424	-
EC958_1407	-0.0712942	4.81025	0.558674	0.754038	1407	27.87	b2233	-
EC958_1408	0.199512	3.69607	0.304635	0.533177	ymgD	100	b1171	predicted protein
EC958_1409	0.147686	5.73867	0.197313	0.411562	ymgG	99.12	b1172	conserved protein, UPF0757 family
EC958_1410	-0.327009	1.74267	0.44307	0.659436	ymgI	92.86	b4593	hypothetical protein
EC958_1411	0.416293	4.4149	0.0510837	0.173669	ypjA	83.02	b2647	adhesin-like autotransporter
EC958_1412	0.305643	2.58892	0.347548	0.572351	minE	100	b1174	cell division topological specificity factor
EC958_1413	0.109415	6.53242	0.339888	0.566029	minD	100	b1175	membrane ATPase of the MinC-MinD-MinE system
EC958_1414	0.191212	6.10535	0.114383	0.292588	minC	99.13	b1176	cell division inhibitor
EC958_1415	0.137558	5.33724	0.351014	0.575584	ycgJ	98.36	b1177	predicted protein
EC958_1416	0.0129244	6.45137	0.92734	0.973771	ycgK	98.5	b1178	predicted protein
EC958_1417	0.483554	3.84386	0.0365508	0.136931	1417	40.91	b1769	-
EC958_1418	0.21922	3.77353	0.569955	0.761851	ycgL	100	b1179	conserved protein
EC958_1419	-0.0130953	5.25568	0.883332	0.950637	ycgM	99.09	b1180	predicted isomerase/hydrolase
EC958_1420	-0.0278352	5.15754	0.808272	0.912584	ycgN	99.35	b1181	conserved protein
EC958_1421	0.251526	4.78704	0.149111	0.347648	hlyE	95.7	b1182	hemolysin E
EC958_1422	0.41841	4.62158	0.0559307	0.18297	umuD	99.28	b1183	DNA polymerase V, subunit D
EC958_1423	0.238341	5.23624	0.124456	0.307823	umuC	98.58	b1184	DNA polymerase V, subunit C
EC958_1424	-0.93312	3.53231	0.0008455	0.00802352	dsbB	98.86	b1185	oxidoreductase that catalyzes reoxidation of DsbA protein disulfide isomerase I
EC958_1425	0.39781	6.9606	3.78688e-05	0.000627911	nhaB	99.22	b1186	sodium:proton antiporter
EC958_1426	0.0380217	5.81514	0.879185	0.9484	fadR	100	b1187	DNA-binding transcriptional dual regulator of fatty acid metabolism
EC958_1427	0.358828	7.15573	1.67393e-05	0.000316602	ycgB	100	b1188	conserved protein
EC958_1428	0.335864	6.25332	0.00605075	0.0383325	dadA	99.29	b1189	D-amino acid dehydrogenase
EC958_1429	0.160012	5.79795	0.207032	0.424842	dadX	98.88	b1190	alanine racemase 2, PLP-binding
EC958_1430	0.255647	6.9981	0.0115968	0.0618632	cvrA	98.96	b1191	predicted cation/proton antiporter
EC958_1431	0.170528	6.2854	0.301939	0.530733	ldcA	98.36	b1192	L,D-carboxypeptidase A
EC958_1432	0.163092	5.9971	0.263319	0.488459	emtA	98.52	b1193	lytic murein endotransglycosylase E
EC958_1433	0.157303	6.04403	0.255782	0.481084	ycgR	96.72	b1194	flagellar velocity braking protein, c-di-GMP-regulated
EC958_1434	0.294215	3.33809	0.515161	0.72213	ymgE	97.62	b1195	predicted inner membrane protein
EC958_1435	0.150106	7.28879	0.0832566	0.236779	1435	21.95	b2155	-
EC958_1436	0.146747	5.36752	0.374099	0.59744	1436	25.48	b0109	-
EC958_1437	0.0821572	5.24599	0.513725	0.72213	1437	28.12	b1822	-
EC958_1438	0.00968573	5.64373	1	1	1438	32.53	b0151	-
EC958_1439	0.149987	5.16288	0.404029	0.625769	1439	37.06	b1711	-
EC958_1440	-0.0661049	5.69343	0.75763	0.882632	1440	25	b4290	-
EC958_1441	0.128427	6.99646	0.165628	0.370546	treA	97.7	b1197	periplasmic trehalase
EC958_1442	0.0603463	6.94378	0.377538	0.601913	dhaM	98.52	b1198	fused predicted dihydroxyacetone-specific PTS enzymes: HPr component/EI component
EC958_1443	-0.0655075	4.67276	0.809457	0.9128	dhaL	97.62	b1199	dihydroxyacetone kinase, C-terminal domain
EC958_1444	0.0187978	6.05189	0.684486	0.837019	dhaK	98.88	b1200	dihydroxyacetone kinase, PTS-dependent, dihydroxyacetone-binding subunit
EC958_1445	0.185414	7.33886	0.011829	0.0625229	dhaR	99.53	b1201	DNA-binding transcription activator of the dhaKLM operon
EC958_1447	0.102667	7.54021	0.128204	0.313935	1447	28.95	b4351	-
EC958_1448	0.204959	6.69944	0.0369455	0.137513	1448	23.01	b1232	-
EC958_1449	0.0484647	4.47323	0.635604	0.804223	1449	46.15	b4410	-
EC958_1450	0.0965462	5.99477	0.510176	0.719005	1450	28.36	b3903	-
EC958_1451	0.0994956	3.90593	0.678672	0.832932	1451	35.06	b0541	-
EC958_1452	0.0237109	5.6214	0.894281	0.957444	1452	20.55	b4240	-
EC958_1453	0.317525	4.28033	0.200695	0.416158	1453	28.77	b1342	-
EC958_1454	0.274415	3.20646	0.274499	0.501102	1454	53.97	b0247	-
EC958_1455	0.529592	5.61503	0.000191798	0.00237008	1455	29.26	b2894	-
EC958_1456	-0.215252	4.63718	0.21619	0.436168	1456	29.2	b3405	-
EC958_1457	0.313036	3.95599	0.183791	0.394197	1457	35.48	b2624	-
EC958_1458	0.111101	7.16214	0.122511	0.304818	1458	29.09	b1828	-
EC958_1459	0.180719	7.14575	0.0281315	0.113639	1459	42.31	b2012	-
EC958_1460	-0.0114345	4.75806	1	1	1460	28.85	b0342	-
EC958_1461	0.162884	4.49873	0.354734	0.579408	1461	30	b4105	-
EC958_1462	0.169585	7.86224	0.00506257	0.0335532	1462	23.86	b0709	-
EC958_1463	0.145107	4.17463	0.600423	0.782783	1463	31.43	b0987	-
EC958_1464	0.217864	5.7307	0.141543	0.337154	1464	22.97	b3778	-
EC958_1465	0.277477	3.81942	0.407245	0.628129	1465	20.51	b1728	-
EC958_1466	-0.164433	4.70085	0.394498	0.617563	1466	34.29	b2143	-
EC958_1467	0.0971707	3.57149	0.809118	0.912642	1467	30.43	b0026	-
EC958_1468	-0.0903576	5.47034	0.464165	0.680469	1468	58.33	b0541	-
EC958_1469	-0.0257413	4.41128	1	1	1469	38.89	b1027	-
EC958_1470	-0.0214289	6.22977	0.877107	0.9484	1470	36.67	b2622	-
EC958_1471	-0.266541	3.59738	0.440061	0.657047	ychF	99.72	b1203	predicted GTP-binding protein
EC958_1473	0.205742	4.67845	0.347794	0.572357	ychH	100	b1205	predicted inner membrane protein
EC958_1474	0.130765	7.15766	0.116083	0.29416	ychM	99.64	b1206	predicted transporter
EC958_1480	-0.00390365	3.76858	0.968083	0.996728	prmC	99.28	b1212	N5-glutamine methyltransferase, modifies release factors RF-1 and RF-2
EC958_1481	0.349771	4.37135	0.126822	0.31233	ychQ	99.23	b1213	predicted inner membrane protein, SIRB family
EC958_1482	-0.136834	5.76905	0.372664	0.595562	ychA	100	b1214	conserved protein
EC958_1484	0.495023	2.8048	0.112142	0.288698	ldrC	94.29	b4423	toxic polypeptide, small
EC958_1485	0.232311	7.25528	0.0049392	0.0329734	chaA	99.45	b1216	calcium/sodium:proton antiporter
EC958_1486	0.396389	3.77218	0.143153	0.339211	chaB	98.68	b1217	cation transport regulator
EC958_1487	0.211574	5.36308	0.13751	0.330154	chaC	99.13	b1218	cation transport regulator
EC958_1488	0.339871	3.34157	0.287477	0.51606	ychN	99.15	b1219	conserved protein
EC958_1489	0.030419	6.29368	0.847727	0.935065	ychO	97.63	b1220	predicted invasin
EC958_1490	0.123085	4.95271	0.763401	0.886549	narL	100	b1221	DNA-binding response regulator in two-component regulatory system with NarX (or NarQ)
EC958_1491	0.368919	6.83756	0.00148588	0.0127563	narX	99.33	b1222	sensory histidine kinase in two-component regulatory system with NarL
EC958_1492	-0.164357	4.03707	0.624302	0.798724	1492	26.92	b2273	-
EC958_1493	0.0994229	6.76287	0.39615	0.619234	narK	100	b1223	nitrate/nitrite transporter
EC958_1494	0.113827	8.33976	0.0232551	0.10001	narG	99.68	b1224	nitrate reductase 1, alpha subunit
EC958_1495	0.15714	6.87078	0.0959648	0.259696	narH	99.8	b1225	nitrate reductase 1, beta (Fe-S) subunit
EC958_1496	-0.0176779	6.09557	0.825665	0.923369	narJ	100	b1226	molybdenum-cofactor-assembly chaperone subunit (delta subunit) of nitrate reductase 1
EC958_1497	0.184993	6.72187	0.0754426	0.221978	narI	99.56	b1227	nitrate reductase 1, gamma (cytochrome b(NR)) subunit
EC958_1498	0.0392123	5.81912	0.862527	0.941665	1498	28.16	b1091	-
EC958_1499	0.241227	6.1454	0.0387648	0.141803	1499	41.44	b0868	-
EC958_1500	0.319711	5.81263	0.0199391	0.0885602	1500	27.01	b2268	-
EC958_1501	0.341503	6.45294	0.00318875	0.0232107	1501	29.73	b1145	-
EC958_1502	0.475791	5.23748	0.00730019	0.0435602	1502	23.03	b1411	-
EC958_1503	-0.05354	6.83839	0.434758	0.652777	1503	28.38	b0906	-
EC958_1504	0.12513	5.17373	0.599924	0.782356	1504	27.69	b3104	-
EC958_1505	0.159947	6.02754	0.164036	0.368401	purU	99.29	b1232	formyltetrahydrofolate hydrolase
EC958_1506	-0.397349	4.78556	0.0327886	0.126883	ychJ	96.64	b1233	conserved protein, UPF0225 family
EC958_1507	0.0733204	6.45329	0.506098	0.715873	rssA	99.67	b1234	conserved protein, patatin-like family
EC958_1508	0.0860044	6.67239	0.377686	0.601913	rssB	99.7	b1235	response regulator binding RpoS to initiate proteolysis by ClpXP
EC958_1509	-2.19546	1.10537	0.00014345	0.00187846	galU	100	b1236	glucose-1-phosphate uridylyltransferase
EC958_1510	-0.664575	2.02006	0.0763314	0.223051	hns	100	b1237	global DNA-binding transcriptional dual regulator H-NS
EC958_1511	-0.379979	2.99072	0.161643	0.364828	1511	43.33	b3884	-
EC958_1512	0.0814998	6.83729	0.36212	0.587295	tdk	98.54	b1238	thymidine kinase/deoxyuridine kinase
EC958_1513	0.242081	6.44128	0.0176294	0.0816277	insG	96.38	b4278	IS4 transposase
EC958_1514	0.279356	7.46401	0.000183856	0.00228848	adhE	99.89	b1241	fused acetaldehyde-CoA dehydrogenase/iron-dependent alcohol dehydrogenase/pyruvate-formate lyase deactivase
EC958_1515	0.0583366	6.61107	0.418047	0.638147	ychE	99.53	b1242	predicted inner membrane protein
EC958_1516	0.227447	4.05248	0.310985	0.538883	1516	50	b0438	-
EC958_1517	0.0650587	7.76684	0.501651	0.712236	oppA	99.26	b1243	oligopeptide transporter subunit
EC958_1518	0.104055	7.73698	0.0935808	0.255084	oppB	100	b1244	oligopeptide transporter subunit
EC958_1519	0.134342	6.0441	0.185666	0.397003	oppC	99.67	b1245	oligopeptide transporter subunit
EC958_1520	0.0181487	5.98291	0.869206	0.946483	oppD	99.41	b1246	oligopeptide transporter subunit
EC958_1521	-0.0125647	5.59997	0.859704	0.940174	oppF	95.97	b1247	oligopeptide transporter subunit
EC958_1522	0.363107	4.31993	0.0698443	0.210495	yciU	100	b1248	conserved protein, UPF0263 family
EC958_1523	-0.220475	6.74853	0.0580906	0.18645	cls	100	b1249	cardiolipin synthase 1
EC958_1524	0.0653691	3.77694	0.789485	0.902465	yciY	100	b4595	hypothetical protein
EC958_1525	-0.00158995	6.80839	0.990179	1	kch	99.5	b1250	voltage-gated potassium channel
EC958_1526	0.395215	5.20439	0.0159582	0.0767499	yciI	98.98	b1251	predicted enzyme
EC958_1527	-0.00107241	3.36507	0.744235	0.87648	tonB	98.74	b1252	membrane spanning protein in TonB-ExbB-ExbD transport complex
EC958_1528	0.286285	4.10617	0.14508	0.342147	yciA	100	b1253	Acyl-CoA esterase, role unknown
EC958_1529	-0.0129469	5.30516	0.937056	0.980653	yciB	99.42	b1254	predicted inner membrane protein
EC958_1530	0.140346	6.52407	0.194512	0.40788	yciC	99.6	b1255	inner membrane protein, UPF0259 family
EC958_1531	0.134452	6.09298	0.289688	0.518378	ompW	89.15	b1256	outer membrane protein W
EC958_1532	0.400817	6.01922	0.000917543	0.00847943	1532	49.6	b1140	-
EC958_1533	-0.0958368	5.30218	0.461713	0.67839	1533	47.19	b1350	-
EC958_1534	0.533891	3.40971	0.0410654	0.147637	1534	28.77	b4016	-
EC958_1535	-0.0659181	5.17242	0.881977	0.950475	ydaV	82.35	b1360	Rac prophage; predicted DNA replication protein
EC958_1536	0.143416	5.28288	0.350729	0.575526	1536	28.57	b0817	-
EC958_1537	0.08652	6.32216	0.482018	0.695105	1537	36.17	b0425	-
EC958_1538	0.233003	5.95265	0.052503	0.175862	1538	27.03	b3132	-
EC958_1539	-0.0564519	3.54288	0.734885	0.869705	hokD	98.04	b1562	Qin prophage; small toxic polypeptide
EC958_1540	0.64099	2.96084	0.0317964	0.124491	1540	24.44	b3291	-
EC958_1541	0.239612	5.61853	0.0960644	0.259696	ydfU	78.74	b1560	Qin prophage; predicted protein
EC958_1542	0.23741	4.21363	0.288223	0.516743	1542	44.35	b0550	-
EC958_1543	0.0679046	5.82618	0.518547	0.723685	1543	34.69	b1559	-
EC958_1544	0.246923	2.9039	0.573659	0.765221	1544	33.33	b3150	-
EC958_1545	0.184957	5.5932	0.170509	0.377057	1545	24.93	b3262	-
EC958_1546	0.117988	6.70859	0.205904	0.42295	1546	58.31	b4309	-
EC958_1547	0.147329	2.19811	0.760071	0.88447	1547	30.77	b2411	-
EC958_1548	0.402058	2.80717	0.313787	0.541202	1548	36.67	b3569	-
EC958_1549	0.0544317	3.97214	0.742486	0.876217	arrQ	88.7	b1554	Qin prophage; predicted lysozyme
EC958_1550	0.344461	3.95517	0.165425	0.37027	1550	35.14	b0198	-
EC958_1551	0.428668	4.17955	0.0772342	0.224659	1551	40	b1600	-
EC958_1552	0.079973	6.62389	0.328231	0.554684	rzpD	69.68	b0556	DLP12 prophage; predicted murein endopeptidase
EC958_1553	0.197614	3.47501	0.419277	0.639355	ynfO	75.76	b4533	hypothetical protein, Qin prophage
EC958_1554	0.298778	5.41374	0.0386334	0.141502	1554	27.73	b1159	-
EC958_1555	0.284155	4.24149	0.204567	0.420957	1555	28.74	b3193	-
EC958_1556	0.198414	7.65649	0.00368298	0.0261452	1556	30.69	b0091	-
EC958_1557	0.718035	1.6651	0.0745056	0.220209	1557	23.91	b1850	-
EC958_1558	0.199833	7.5082	0.0338248	0.129815	1558	28.8	b2506	-
EC958_1559	0.108848	4.42358	0.66655	0.825712	1559	35.71	b3200	-
EC958_1560	0.334781	4.90583	0.0639226	0.197663	1560	40.91	b2118	-
EC958_1561	0.244982	8.043	5.9281e-05	0.000919857	1561	20.91	b0633	-
EC958_1562	-0.0260567	5.53024	0.907013	0.963611	1562	34.43	b1141	-
EC958_1563	0.389437	4.54127	0.055795	0.182786	1563	24.74	b4290	-
EC958_1564	0.446229	5.542	0.00385586	0.0272461	1564	26.76	b1939	-
EC958_1565	0.185502	4.89934	0.38162	0.604824	1565	40.48	b3502	-
EC958_1566	0.149559	5.94414	0.278031	0.505942	1566	30.65	b3433	-
EC958_1567	0.282335	5.13023	0.0844305	0.238787	1567	30.59	b4167	-
EC958_1568	0.0086958	5.10448	1	1	1568	33.9	b0158	-
EC958_1569	0.122969	8.56889	0.00815516	0.0475338	1569	21.04	b1372	-
EC958_1570	0.139798	4.60209	0.350987	0.575584	1570	30.88	b1065	-
EC958_1571	0.189319	6.26515	0.083027	0.236272	1571	23.93	b1819	-
EC958_1572	0.0521143	6.37449	0.668447	0.827318	1572	41.67	b4407	-
EC958_1573	0.0301961	5.92455	0.801953	0.909026	1573	25.71	b2828	-
EC958_1574	0.162626	8.60673	0.00129144	0.011435	1574	21.53	b0441	-
EC958_1575	0.26984	5.04395	0.0980808	0.264063	1575	33.33	b0814	-
EC958_1576	-0.172478	4.59579	0.406558	0.627881	1576	30.69	b1372	-
EC958_1577	0.12728	1.55809	0.751354	0.880419	1577	29.41	b0185	-
EC958_1578	0.384621	5.67488	0.00525472	0.0345662	stfR	79.55	b1372	Rac prophage; predicted tail fiber protein
EC958_1579	0.111452	4.14357	0.681851	0.834908	1579	29.11	b1155	-
EC958_1580	0.0906238	6.09168	0.369787	0.593396	1580	28.99	b1546	-
EC958_1581	0.18861	8.35728	0.000366042	0.00413743	1581	30.3	b2933	-
EC958_1582	0.536857	2.89836	0.139949	0.334611	pinE	75	b1158	e14 prophage; site-specific DNA recombinase
EC958_1583	0.0519327	6.1647	0.807154	0.911803	1583	31.75	b2345	-
EC958_1584	0.177471	5.04969	0.289718	0.518378	tfaR	83.64	b1373	Rac prophage; predicted tail fiber assembly protein
EC958_1585	0.161592	4.28406	0.384335	0.60745	1585	34.09	b1650	-
EC958_1586	0.534599	4.05979	0.0164433	0.0781821	1586	29.09	b0567	-
EC958_1587	0.33972	3.88574	0.15197	0.351404	1587	34.09	b4142	-
EC958_1588	-0.0509715	2.93579	1	1	ompW	65	b1256	outer membrane protein W
EC958_1589	0.0376296	6.14172	0.976516	1	trpA	98.88	b1260	tryptophan synthase, alpha subunit
EC958_1590	-0.153326	5.7255	0.211213	0.428989	trpB	85.11	b1261	tryptophan synthase, beta subunit
EC958_1591	0.181651	6.49694	0.0661569	0.202168	trpC	98.01	b1262	fused indole-3-glycerolphosphate synthetase/N-(5-phosphoribosyl)anthranilate isomerase
EC958_1592	0.261842	6.88251	0.00458868	0.0310844	trpD	99.44	b1263	fused glutamine amidotransferase (component II) of anthranilate synthase/anthranilate phosphoribosyl transferase
EC958_1593	0.201659	6.74508	0.0606105	0.191989	trpE	99.42	b1264	component I of anthranilate synthase
EC958_1594	0.357974	6.17553	0.00214835	0.0170127	yciV	98.63	b1266	conserved protein
EC958_1595	0.0267586	6.40353	0.935665	0.980272	yciO	100	b1267	predicted RNA binding protein
EC958_1596	0.218319	8.77675	1.31029e-06	3.38099e-05	yciQ	94.14	b1268	predicted inner membrane protein
EC958_1597	0.132564	6.97981	0.176875	0.386115	rluB	99.66	b1269	23S rRNA pseudouridylate synthase
EC958_1599	0.102928	3.35916	0.58977	0.775054	1599	32.56	b2901	-
EC958_1600	0.242529	5.89284	0.0551411	0.181337	btuR	98.47	b1270	cob(I)alamin adenolsyltransferase/cobinamide ATP-dependent adenolsyltransferase
EC958_1601	0.222871	5.52456	0.101204	0.269937	yciK	99.21	b1271	predicted oxoacyl-(acyl carrier protein) reductase, EmrKY-TolC system
EC958_1602	0.191201	6.23723	0.0919769	0.253419	sohB	99.14	b1272	predicted inner membrane peptidase; multicopy suppressor of htrA(degP)
EC958_1603	0.142974	4.83561	0.383045	0.606664	yciN	98.8	b1273	predicted protein
EC958_1606	0.446484	1.40883	0.442952	0.659436	ymiA	95.24	b4522	hypothetical protein
EC958_1607	0.594518	3.75389	0.0114495	0.0613624	yciX	96.36	b4523	hypothetical protein
EC958_1608	0.124551	7.4236	0.0696861	0.210156	acnA	98.65	b1276	aconitate hydratase 1
EC958_1610	0.0919899	5.14444	0.69271	0.841396	pgpB	98.82	b1278	phosphatidylglycerophosphatase B
EC958_1611	0.180905	2.83979	0.636528	0.804727	yciS	98.04	b1279	conserved inner membrane protein
EC958_1614	-0.219314	3.59109	0.36951	0.593396	pyrF	96.73	b1281	orotidine-5'-phosphate decarboxylase
EC958_1615	-0.00445879	3.87466	0.771966	0.89176	yciH	98.15	b1282	initiation factor function partial mimic, SUI1 family
EC958_1616	0.100543	4.60035	0.621575	0.797679	osmB	100	b1283	lipoprotein
EC958_1617	0.193187	5.45278	0.164188	0.368401	yciT	99.2	b1284	global regulator of transcription; DeoR family
EC958_1618	0.540577	4.15541	0.0185932	0.084889	yciZ	100	b4596	hypothetical protein
EC958_1619	0.246635	6.74451	0.0925431	0.254045	gmr	98.64	b1285	cyclic-di-GMP phosphodiesterase; csgD regulator; modulator of Rnase II stability
EC958_1620	0.16924	5.72744	0.327587	0.554684	rnb	99.53	b1286	ribonuclease II
EC958_1621	-0.100554	6.29021	0.34741	0.572329	yciW	95.2	b1287	predicted oxidoreductase
EC958_1623	0.000500063	7.61158	0.974077	1	1623	30.89	b1618	-
EC958_1624	0.147285	7.52729	0.0344113	0.131265	1624	51.66	b0463	-
EC958_1625	0.332452	7.54474	1.38257e-06	3.52785e-05	1625	57.12	b0462	-
EC958_1626	0.121551	5.73248	0.335315	0.561876	1626	36.84	b0572	-
EC958_1627	0.270416	6.00977	0.0349721	0.13264	1627	31.61	b2182	-
EC958_1628	-0.17405	3.61311	0.693561	0.841396	sapF	100	b1290	antimicrobial peptide transport ABC system ATP-binding protein
EC958_1629	-0.135697	3.68864	0.540803	0.741908	sapD	100	b1291	antimicrobial peptide transport ABC system ATP-binding protein
EC958_1630	0.183143	4.29156	0.651924	0.81655	sapC	100	b1292	antimicrobial peptide transport ABC transporter permease
EC958_1631	0.211096	4.14341	0.256981	0.481563	sapB	99.38	b1293	antimicrobial peptide transport ABC transporter permease
EC958_1632	-0.0425901	5.93338	0.747956	0.877773	sapA	99.45	b1294	antimicrobial peptide transport ABC transporter periplasmic binding protein
EC958_1633	-0.183072	5.09751	0.273851	0.500118	ymjA	97.53	b1295	predicted protein
EC958_1634	0.220008	5.85337	0.0806802	0.231603	pspF	97.54	b1303	DNA-binding transcriptional activator
EC958_1635	0.0421355	4.91276	0.866659	0.944829	pspA	99.1	b1304	regulatory protein for phage-shock-protein operon
EC958_1636	0.246393	3.53057	0.400454	0.623486	pspB	100	b1305	DNA-binding transcriptional regulator of psp operon
EC958_1637	0.0696563	4.13343	0.809806	0.912826	pspC	100	b1306	DNA-binding transcriptional activator
EC958_1638	0.112929	3.81692	0.651749	0.81655	pspD	100	b1307	peripheral inner membrane phage-shock protein
EC958_1639	0.265582	5.79153	0.0454422	0.159569	pspE	99.04	b1308	thiosulfate:cyanide sulfurtransferase (rhodanese)
EC958_1640	0.14103	6.31431	0.182993	0.394197	ycjM	94.1	b1309	predicted glucosyltransferase
EC958_1641	0.140171	6.76973	0.209433	0.426954	ycjN	98.37	b1310	predicted sugar transporter subunit: periplasmic-binding component of ABC superfamily
EC958_1642	0.353507	6.28222	0.00228779	0.0178401	ycjO	100	b1311	predicted sugar transporter subunit: membrane component of ABC superfamily
EC958_1643	0.0947563	6.56963	0.395438	0.618824	ycjP	98.93	b1312	predicted sugar transporter subunit: membrane component of ABC superfamily
EC958_1644	0.22395	6.47635	0.0541448	0.178912	ycjQ	98.57	b1313	predicted oxidoreductase, Zn-dependent and NAD(P)-binding
EC958_1645	0.287639	6.22711	0.00923562	0.052499	ycjR	98.85	b1314	predicted enzyme
EC958_1646	0.259703	6.22468	0.0403767	0.145794	ycjS	98.01	b1315	predicted oxidoreductase, NADH-binding
EC958_1647	0.232623	7.49513	0.00086396	0.0080983	ycjT	97.09	b1316	predicted hydrolase
EC958_1648	0.0624804	4.46799	0.706981	0.851157	ycjU	96.8	b1317	beta-phosphoglucomutase
EC958_1649	0.115279	7.16952	0.119844	0.301668	1649	49.86	b3450	-
EC958_1650	0.0928633	6.84429	0.313127	0.540877	ompG	98.01	b1319	outer membrane porin G
EC958_1651	0.0608341	7.27982	0.378074	0.602113	ycjW	96.69	b1320	predicted DNA-binding transcriptional regulator
EC958_1652	0.370404	6.42305	0.000449663	0.00485953	ycjX	98.92	b1321	conserved protein with nucleoside triphosphate hydrolase domain
EC958_1653	0.276248	6.74351	0.00311433	0.0227049	ycjF	100	b1322	inner membrane protein, UPF0283 family
EC958_1654	0.048001	6.40817	0.61749	0.794657	tyrR	99.61	b1323	DNA-binding transcriptional dual regulator, tyrosine-binding
EC958_1655	0.177559	4.71862	0.29586	0.524666	tpx	100	b1324	lipid hydroperoxide peroxidase
EC958_1656	0.358734	5.66022	0.0155755	0.0755062	ycjG	98.75	b1325	L-Ala-D/L-Glu epimerase
EC958_1657	0.24293	5.66473	0.0802955	0.230787	mpaA	99.17	b1326	murein peptide amidase A
EC958_1658	0.174687	7.36622	0.0154996	0.0752989	1658	26.02	b4211	-
EC958_1659	0.0986403	6.7911	0.214387	0.433206	ycjY	86.01	b1327	predicted hydrolase
EC958_1660	0.253796	6.51366	0.0369414	0.137513	ycjZ	99	b1328	predicted DNA-binding transcriptional regulator
EC958_1661	0.241195	6.61401	0.0111785	0.0604032	mppA	99.81	b1329	murein tripeptide (L-ala-gamma-D-glutamyl-meso-DAP) transporter subunit
EC958_1662	0.113506	5.79779	0.471859	0.687578	ynaI	99.13	b1330	MscS family inner membrane protein
EC958_1663	0.130614	4.19061	0.807183	0.911803	ynaJ	100	b1332	predicted inner membrane protein, DUF2534 family
EC958_1664	0.114181	5.59323	0.435063	0.653022	uspE	100	b1333	stress-induced protein
EC958_1665	0.315582	4.15942	0.268712	0.494479	fnr	100	b1334	DNA-binding transcriptional dual regulator, global regulator of anaerobic growth
EC958_1666	0.277483	4.32259	0.222123	0.443377	ogt	100	b1335	O-6-alkylguanine-DNA:cysteine-protein methyltransferase
EC958_1667	0.187507	4.82356	0.26014	0.484753	abgT	100	b1336	p-aminobenzoyl-glutamate transporter; membrane protein
EC958_1668	0.228318	5.79461	0.071031	0.213232	1668	31.2	b1790	-
EC958_1669	0.351568	6.43938	0.000843496	0.00802107	1669	31.09	b2368	-
EC958_1670	-0.069259	6.01401	0.439007	0.656795	1670	28.28	b2686	-
EC958_1671	0.107882	4.92966	0.61737	0.794657	ydaL	98.93	b1340	conserved protein
EC958_1672	0.278575	7.14504	0.00053321	0.00558024	ydaM	98.78	b1341	diguanylate cyclase, csgD regulator
EC958_1673	0.155009	6.24231	0.28566	0.51412	ydaN	99.69	b1342	predicted Zn(II) transporter
EC958_1674	0.0545224	4.0186	0.800372	0.908824	1674	51.35	b4466	-
EC958_1675	0.145816	6.26751	0.17098	0.377734	dbpA	98.91	b1343	ATP-dependent RNA helicase, specific for 23S rRNA
EC958_1676	-0.170267	5.66637	0.228142	0.450885	ttcA	99.36	b1344	tRNA 2-thiocytidine biosynthesis protein
EC958_1677	0.289146	3.76919	0.222022	0.443368	intR	98.68	b1345	Rac prophage; integrase
EC958_1678	0.285455	6.0396	0.0172131	0.080509	uspF	99.31	b1376	stress-induced protein, ATP-binding protein
EC958_1679	0.344059	5.46939	0.0545136	0.179872	ompN	99.47	b1377	outer membrane pore protein N, non-specific
EC958_1680	0.234211	7.50142	0.000863716	0.0080983	ydbK	99.23	b1378	fused predicted pyruvate-flavodoxin oxidoreductase: conserved protein/conserved protein/FeS binding protein
EC958_1681	0.397674	3.92863	0.106956	0.280233	ydbJ	98.86	b4529	predicted lipoprotein, DUF333 family
EC958_1682	0.0045465	4.8398	0.980069	1	hslJ	98.57	b1379	heat-inducible lipoprotein involved in novobiocin resistance
EC958_1683	0.0827105	5.78035	0.661985	0.823591	ldhA	99.7	b1380	fermentative D-lactate dehydrogenase, NAD-dependent
EC958_1684	0.276886	7.92795	5.33548e-06	0.000115051	ydbH	99.43	b1381	predicted protein
EC958_1685	0.0283465	4.41077	0.855785	0.938096	ynbE	100	b1382	lipoprotein
EC958_1686	0.245332	4.52097	0.283386	0.511632	ydbL	97.22	b1383	conserved protein
EC958_1687	-0.769027	2.4505	0.0651618	0.200059	feaR	98.7	b1384	DNA-binding transcriptional activator for tynA and feaB
EC958_1688	0.17452	4.09311	0.313366	0.540884	paaY	88.14	b1400	predicted hexapeptide repeat acetyltransferase
EC958_1689	0.214459	10.5798	1.61251e-10	7.48107e-09	1689	25.13	b2000	-
EC958_1690	0.266649	6.44206	0.0179526	0.0824561	ydbC	94.06	b1406	predicted oxidoreductase, NAD(P)-binding
EC958_1691	0.0976209	6.02576	0.366622	0.590633	azoR	98.51	b1412	NADH-azoreductase, FMN-dependent
EC958_1692	0.043577	6.12604	0.806763	0.911778	hrpA	99.23	b1413	predicted ATP-dependent helicase
EC958_1693	0.147497	6.35783	0.266852	0.492625	ydcF	98.12	b1414	conserved SAM-binding protein, DUF218 superfamily
EC958_1694	-0.492012	2.0441	0.196876	0.411209	1694	44	b3335	-
EC958_1695	0.20317	7.22841	0.0077541	0.0455707	aldA	98.96	b1415	aldehyde dehydrogenase A, NAD-linked
EC958_1696	0.302225	5.63616	0.0410801	0.147637	1696	46.25	b1779	-
EC958_1697	0.197954	4.85361	0.369161	0.593267	cybB	98.86	b1418	cytochrome b561
EC958_1698	0.389049	4.58783	0.0401871	0.145452	ydcA	98.25	b1419	predicted protein
EC958_1699	0.2607	4.74671	0.192077	0.405054	trg	95.8	b1421	methyl-accepting chemotaxis protein III, ribose and galactose sensor receptor
EC958_1700	-0.0217351	6.26075	0.821848	0.920895	ydcI	99.35	b1422	predicted DNA-binding transcriptional regulator
EC958_1701	0.120678	6.49586	0.352076	0.576698	ydcJ	97.54	b1423	predicted metalloenzyme
EC958_1702	0.356789	6.56947	0.0258931	0.107919	opgD	99.63	b1424	osmoregulated periplasmic glucan (OPG) biosynthesis periplasmic protein
EC958_1703	-0.150502	3.63265	0.587388	0.77303	ydcH	98.65	b1426	predicted protein
EC958_1704	-0.0398676	4.42614	0.895637	0.9583	rimL	97.77	b1427	ribosomal-protein-L7/L12-serine acetyltransferase
EC958_1705	0.358321	5.64444	0.0279411	0.113569	ydcK	96.93	b1428	predicted enzyme
EC958_1706	0.0663452	6.50594	0.359557	0.585205	tehA	99.09	b1429	potassium-tellurite ethidium and proflavin transporter
EC958_1707	0.0156339	5.98012	0.977357	1	tehB	98.48	b1430	tellurite resistance protein, SAM-dependent; predicted S-adenosyl-L-methionine-dependent methyltransferase
EC958_1708	0.189165	6.2741	0.246887	0.471105	ydcL	100	b1431	lipoprotein
EC958_1709	0.245447	6.57558	0.0123325	0.0641565	ydcO	97.69	b1433	inner membrane protein, predicted transporter, function unknown
EC958_1710	0.24004	4.73946	0.359794	0.585382	ydcN	97.19	b1434	predicted DNA-binding transcriptional regulator
EC958_1711	0.388599	7.20576	4.1888e-06	9.22358e-05	ydcP	98.16	b1435	predicted peptidase
EC958_1712	0.311731	1.91095	0.341673	0.567766	yncJ	98.21	b1436	predicted protein
EC958_1713	0.160628	4.65786	0.391401	0.6146	hicB	96.92	b1438	antitoxin for the HicAB toxin-antitoxin system; mutational suppressor of null rpoE lethality
EC958_1714	0.191687	6.7836	0.0299909	0.119573	ydcR	98.72	b1439	fused predicted DNA-binding transcriptional regulator/predicted amino transferase
EC958_1715	0.160168	7.26355	0.090247	0.250267	ydcS	98.16	b1440	polyhydroxybutyrate (PHB) synthase, ABC transporter periplasmic binding protein homolog
EC958_1716	-0.0506755	5.96157	0.976705	1	ydcT	98.22	b1441	predicted spermidine/putrescine transporter subunit
EC958_1717	0.103608	5.30048	0.369887	0.593396	ydcU	99.04	b1442	predicted spermidine/putrescine transporter subunit
EC958_1718	0.170594	5.91223	0.180924	0.391604	ydcV	100	b1443	predicted spermidine/putrescine transporter subunit
EC958_1719	0.109698	7.03343	0.35486	0.579408	prr	98.31	b1444	gamma-aminobutyraldehyde dehydrogenase
EC958_1720	0.440429	3.76132	0.152025	0.351404	ydcX	98.25	b1445	conserved protein, DUF2566 family
EC958_1721	0.176223	3.96347	0.40266	0.625318	ydcY	98.7	b1446	predicted protein
EC958_1722	0.203739	4.81067	0.343184	0.568455	ydcZ	98.66	b1447	inner membrane protein, DUF606 family
EC958_1723	-0.0331005	5.55761	0.693415	0.841396	yncA	98.84	b1448	predicted acyltransferase with acyl-CoA N-acyltransferase domain
EC958_1724	-0.0437722	3.56768	0.895209	0.958214	mcbR	89.29	b1450	colanic acid and biofilm gene transcriptional regulator, MqsR-controlled
EC958_1725	0.108629	7.20025	0.171531	0.378677	yncD	97.57	b1451	predicted iron outer membrane transporter
EC958_1726	0.106101	6.16822	0.46753	0.683798	yncE	97.73	b1452	conserved protein
EC958_1727	0.317477	7.01231	0.000416073	0.00457182	ansP	99.6	b1453	L-asparagine transporter
EC958_1728	0.0965808	5.16592	0.421286	0.640577	yhhI	98.41	b3484	predicted transposase
EC958_1729	0.24923	5.61936	0.0627093	0.195541	yddH	94.71	b1462	conserved protein
EC958_1730	0.287468	5.71239	0.031629	0.124377	nhoA	96.44	b1463	N-hydroxyarylamine O-acetyltransferase
EC958_1731	0.405651	5.65801	0.0068043	0.0419492	yddE	96.3	b1464	conserved predicted enzyme, PhzC-PhzF family
EC958_1732	0.214833	4.54435	0.30374	0.532821	narV	88.05	b1465	nitrate reductase 2 (NRZ), gamma subunit
EC958_1733	0.125163	5.36482	0.43966	0.657047	narW	95.67	b1466	nitrate reductase 2 (NRZ), delta subunit (assembly subunit)
EC958_1734	0.192562	6.72397	0.0377413	0.139636	narY	99.61	b1467	nitrate reductase 2 (NRZ), beta subunit
EC958_1735	0.31743	7.82866	3.61015e-07	1.06291e-05	narZ	99.28	b1468	nitrate reductase 2 (NRZ), alpha subunit
EC958_1736	0.205619	6.83413	0.0383111	0.140883	narU	99.57	b1469	nitrate/nitrite transporter
EC958_1737	0.329589	7.7061	6.17428e-07	1.69811e-05	yddG	98.91	b1473	aromatic amino acid exporter
EC958_1738	-0.21395	5.02364	0.250205	0.474873	fdnG	100	b1474	formate dehydrogenase-N, alpha subunit, nitrate-inducible
EC958_1739	0.206261	7.90913	0.00063351	0.00639497	fdnG	99.38	b1474	formate dehydrogenase-N, alpha subunit, nitrate-inducible
EC958_1740	0.292894	6.45116	0.00786848	0.0460969	fdnH	98.98	b1475	formate dehydrogenase-N, Fe-S (beta) subunit, nitrate-inducible
EC958_1741	0.120378	6.17533	0.250577	0.475383	fdnI	99.54	b1476	formate dehydrogenase-N, cytochrome B556 (gamma) subunit, nitrate-inducible
EC958_1742	0.465962	2.54527	0.177651	0.387257	yddM	100	b1477	predicted DNA-binding transcriptional regulator
EC958_1743	0.0901195	4.04985	1	1	1743	29.03	b0480	-
EC958_1744	0.0442305	5.87412	0.938662	0.981844	adhP	97.92	b1478	ethanol-active dehydrogenase/acetaldehyde-active reductase
EC958_1745	0.151003	7.09242	0.0537417	0.177964	maeA	99.47	b1479	malate dehydrogenase, (decarboxylating, NAD-requiring) (malic enzyme)
EC958_1746	0.320575	4.63428	0.0844952	0.238822	1746	35.9	b3847	-
EC958_1747	0.556416	1.63865	0.27842	0.50645	sra	100	b1480	Stationary-phase-induced ribosome-associated protein
EC958_1748	0.32994	6.03477	0.00903476	0.0517414	bdm	98.59	b1481	biofilm-dependent modulation protein
EC958_1749	0.338597	3.19993	0.228372	0.451145	1749	33.33	b2372	-
EC958_1750	0.020573	5.08609	1	1	osmC	100	b1482	osmotically inducible, stress-inducible membrane protein
EC958_1751	-0.107538	2.87948	0.680148	0.83349	1751	28.21	b1212	-
EC958_1752	0.276902	7.38112	0.000191342	0.00237008	dosP	98.87	b1489	oxygen sensor, c-di-GMP phosphodiesterase, heme-regulated
EC958_1753	0.278506	4.98181	0.111089	0.286647	dosC	97.56	b1490	diguanylate cyclase
EC958_1754	0.27518	6.56067	0.00925289	0.0525322	yddW	99.09	b1491	liprotein, glycosyl hydrolase homolog
EC958_1755	0.265441	7.47001	0.000224366	0.00266972	gadC	99.61	b1492	predicted glutamate:gamma-aminobutyric acid antiporter
EC958_1756	-0.15044	6.49655	0.128704	0.314267	gadB	100	b1493	glutamate decarboxylase B, PLP-dependent
EC958_1759	-0.0148161	4.98396	1	1	pqqL	97.89	b1494	predicted peptidase
EC958_1760	0.12214	3.411	0.858751	0.940174	ydeM	98.96	b1497	conserved protein
EC958_1761	0.232802	6.3163	0.0495512	0.170223	ydeN	99.46	b1498	conserved protein
EC958_1762	-0.0100732	4.2322	0.854175	0.937268	ydeO	98.02	b1499	transcriptional activator for mdtEF
EC958_1764	0.303958	7.2096	0.000179766	0.00225592	ydeP	99.6	b1501	predicted oxidoreductase
EC958_1765	-0.119839	2.95543	0.649761	0.816065	ydeQ	96.71	b1502	predicted fimbrial-like adhesin protein
EC958_1766	0.429741	4.74881	0.0730057	0.217173	ydeR	97.6	b1503	predicted fimbrial-like adhesin protein
EC958_1767	0.265328	4.7039	0.172924	0.380726	ydeS	97.73	b1504	predicted fimbrial-like adhesin protein
EC958_1768	0.170652	6.88052	0.0628216	0.19562	fimD	60.84	b4317	outer membrane usher protein, type 1 fimbrial synthesis
EC958_1769	0.37129	5.41191	0.0563871	0.18388	1769	58.8	b4316	-
EC958_1770	0.473863	4.35589	0.169431	0.375496	fimA	65.24	b4314	major type 1 subunit fimbrin (pilin)
EC958_1773	0.287009	5.46224	0.0762892	0.223051	hipA	97.92	b1507	serine protein kinase required for perister formation; toxin of HipAB toxin-antitoxin system
EC958_1775	0.0872186	5.43235	0.777182	0.895533	tam	94.84	b1519	trans-aconitate methyltransferase
EC958_1776	0.0267807	5.65808	0.823277	0.921808	yneE	99.67	b1520	predicted inner membrane protein, bestrophin family
EC958_1777	0.361257	6.12532	0.00206891	0.0164974	uxaB	99.38	b1521	altronate oxidoreductase, NAD-dependent
EC958_1778	0.206383	6.31873	0.0639841	0.197663	yneF	98.41	b1522	predicted diguanylate cyclase
EC958_1779	0.38427	4.24365	0.101932	0.271564	yneG	95.8	b1523	conserved protein
EC958_1780	0.209835	6.25106	0.0526535	0.175862	yneH	99.68	b1524	glutaminase
EC958_1781	0.356716	6.78299	0.000141407	0.00186099	sad	99.13	b1525	succinate semialdehyde dehydrogenase, NAD(P)+-dependent
EC958_1782	0.247967	5.97968	0.0344633	0.131265	yneJ	97.95	b1526	predicted DNA-binding transcriptional regulator
EC958_1783	0.192181	6.80517	0.0273696	0.111847	ydeA	99.49	b1528	predicted arabinose transporter
EC958_1784	0.232372	6.43261	0.0254955	0.106746	marC	99.55	b1529	inner membrane protein, UPF0056 family
EC958_1785	-0.53869	5.87365	0.00010054	0.00140786	marR	97.92	b1530	DNA-binding transcriptional repressor of multiple antibiotic resistance
EC958_1786	0.150606	3.31892	0.505739	0.715828	marA	99.21	b1531	DNA-binding transcriptional dual activator of multiple antibiotic resistance
EC958_1787	0.14499	3.44631	0.678279	0.832932	marB	94.44	b1532	predicted protein
EC958_1788	0.383638	5.52016	0.015509	0.0752989	eamA	98.33	b1533	cysteine and O-acetyl-L-serine efflux system
EC958_1789	0.381473	7.41271	4.83844e-07	1.36337e-05	ydeE	97.72	b1534	predicted transporter
EC958_1790	0.306722	6.61638	0.00389578	0.0274859	ydeH	99.32	b1535	diguanylate cyclase, required for pgaD induction
EC958_1791	0.346746	3.68878	0.141648	0.337154	ydeI	82.35	b1536	conserved protein
EC958_1792	0.352182	7.61187	1.88779e-06	4.61204e-05	dcp	98.24	b1538	dipeptidyl carboxypeptidase II
EC958_1793	0.248116	5.5346	0.0748937	0.220929	ydfG	99.19	b1539	L-allo-threonine dehydrogenase, NAD(P)-binding
EC958_1794	-0.0856773	4.32847	0.559396	0.754347	ydfH	100	b1540	predicted DNA-binding transcriptional regulator
EC958_1795	0.387801	3.40394	0.166508	0.371609	ydfZ	100	b1541	selenoprotein, function unknown
EC958_1796	0.216661	6.44585	0.0533732	0.17714	ydfI	97.33	b1542	predicted mannonate dehydrogenase
EC958_1797	0.309041	7.16097	0.000111718	0.00154555	1797	33.89	b1981	-
EC958_1798	0.220539	5.17438	0.134669	0.325202	rspB	98.23	b1580	predicted oxidoreductase, Zn-dependent and NAD(P)-binding
EC958_1799	0.495452	6.42172	8.61013e-05	0.0012397	rspA	99.75	b1581	bifunctional D-altronate/D-mannonate dehydratase
EC958_1800	0.588922	4.27673	0.00700613	0.0425088	ynfA	100	b1582	inner membrane protein, UPF0060 family
EC958_1801	0.0231492	4.39775	0.954019	0.990239	ynfB	96.46	b1583	predicted protein
EC958_1802	0.231768	6.76132	0.0144104	0.0714764	speG	99.46	b1584	spermidine N1-acetyltransferase
EC958_1803	0.151433	6.82374	0.073266	0.217525	ynfC	98.31	b1585	lipoprotein, UPF0257 family
EC958_1804	0.340836	5.44834	0.0199564	0.0885602	ynfD	96.04	b1586	predicted protein
EC958_1805	0.272529	7.34378	0.000438567	0.00477331	ynfE	98.89	b1587	probable selenate reductase, periplasmic
EC958_1806	0.211453	5.36659	0.198337	0.412761	ynfF	98.25	b1588	S- and N-oxide reductase, A subunit, periplasmic
EC958_1807	0.0368972	5.00907	0.666969	0.825712	ynfF	97.96	b1588	S- and N-oxide reductase, A subunit, periplasmic
EC958_1808	0.0160754	5.12743	0.933044	0.978483	ynfG	100	b1589	oxidoreductase, Fe-S subunit
EC958_1809	0.248972	6.61422	0.0350978	0.132837	ynfH	96.83	b1590	oxidoreductase, membrane subunit
EC958_1810	0.361217	4.81767	0.0554896	0.182119	dmsD	99.02	b1591	twin-argninine leader-binding protein for DmsA and TorA
EC958_1811	0.197951	6.54781	0.0756811	0.222288	clcB	98.56	b1592	chloride channel, voltage-gated
EC958_1812	0.0110747	4.18168	0.828015	0.924197	1812	30.23	b2284	-
EC958_1813	-0.0394634	5.85821	0.920374	0.971168	dgsA	99.51	b1594	Global DNA-binding transcriptional repressor; autorepressor; required for anaerobic growth on glucosamine
EC958_1814	0.255808	5.94149	0.0499078	0.170937	ynfL	98.32	b1595	predicted DNA-binding transcriptional regulator
EC958_1815	0.228764	7.45978	0.00125077	0.0111549	ynfM	99.04	b1596	predicted transporter
EC958_1816	0.284805	5.57748	0.0426322	0.151908	asr	98.04	b1597	acid shock-inducible periplasmic protein
EC958_1817	0.301392	5.30921	0.0441463	0.156575	ydgD	99.63	b1598	predicted peptidase
EC958_1818	0.18926	3.97121	0.640416	0.807926	mdtI	100	b1599	multidrug efflux system transporter
EC958_1819	0.256366	5.5836	0.127927	0.313704	mdtJ	100	b1600	multidrug efflux system transporter
EC958_1820	0.395426	5.94144	0.002196	0.0173005	tqsA	99.71	b1601	pheromone AI-2 transporter
EC958_1821	0.163473	6.56978	0.11092	0.286558	pntB	99.78	b1602	pyridine nucleotide transhydrogenase, beta subunit
EC958_1822	0.338816	6.64538	0.0108613	0.0591827	pntA	99.61	b1603	pyridine nucleotide transhydrogenase, alpha subunit
EC958_1823	-0.0412354	5.76925	0.714286	0.85487	ydgH	99.68	b1604	predicted protein
EC958_1824	0.459307	6.00688	0.000182212	0.00227418	ydgI	100	b1605	predicted arginine/ornithine antiporter transporter
EC958_1825	0.460959	5.54866	0.00460209	0.0310844	folM	98.33	b1606	dihydromonapterin reductase, NADPH-dependent; dihydrofolate reductase isozyme
EC958_1826	0.323935	5.13187	0.0870579	0.244113	ydgC	99.1	b1607	inner membrane protein, GlpM family
EC958_1827	0.241697	5.09712	0.19196	0.404993	rstA	97.91	b1608	multicopy supressor of yjeE, yeaZ or ygjD deletion lethality, predicted response regulator of two-component regulatory system with sensor protein RstB
EC958_1828	0.187729	5.86084	0.127283	0.312962	rstB	99.54	b1609	sensory histidine kinase in two-component regulatory system with RstA
EC958_1829	0.0530447	5.7841	0.706154	0.850607	tus	98.38	b1610	inhibitor of replication at Ter, DNA-binding protein
EC958_1830	0.261176	6.73936	0.00643438	0.0400448	fumC	99.57	b1611	fumarate hydratase (fumarase C),aerobic Class II
EC958_1831	0.266401	6.24343	0.0175978	0.0816277	fumA	99.82	b1612	fumarate hydratase (fumarase A), aerobic Class I
EC958_1832	0.108646	5.43582	0.483192	0.696112	manA	98.21	b1613	mannose-6-phosphate isomerase
EC958_1833	0.149752	6.14898	0.174702	0.382645	ydgA	99.2	b1614	conserved protein, DUF945 family
EC958_1834	0.146943	6.48784	0.208659	0.425942	uidC	99.71	b1615	predicted outer membrane porin protein
EC958_1835	0.0527107	4.38641	0.90884	0.963819	uidC	98.51	b1615	predicted outer membrane porin protein
EC958_1836	0.175388	5.65702	0.258338	0.482924	uidB	98.34	b1616	glucuronide transporter
EC958_1837	0.222009	5.05849	0.280763	0.508196	uidB	98.05	b1616	glucuronide transporter
EC958_1838	0.252313	6.63062	0.0110849	0.0601809	uidA	99.5	b1617	beta-D-glucuronidase
EC958_1839	0.208116	4.81688	0.202001	0.41792	uidR	100	b1618	DNA-binding transcriptional repressor
EC958_1840	0.425393	6.2803	0.000369699	0.00416183	hdhA	98.04	b1619	7-alpha-hydroxysteroid dehydrogenase, NAD-dependent
EC958_1841	0.122232	4.55104	0.51673	0.722478	malI	99.12	b1620	transcriptional repressor of Mal regulon
EC958_1842	0.369409	6.50424	0.000417564	0.00457726	malX	99.06	b1621	fused maltose and glucose-specific PTS enzymes: IIB component, IIC component
EC958_1843	0.329708	6.31775	0.00228198	0.0178251	malY	98.71	b1622	bifunctional beta-cystathionase, PLP-dependent/ regulator of maltose regulon
EC958_1844	0.233594	5.42627	0.0899557	0.249647	add	99.1	b1623	adenosine deaminase
EC958_1845	0.260933	5.69139	0.0417072	0.149075	ydgJ	99.13	b1624	predicted oxidoreductase
EC958_1846	-0.277519	5.17438	0.0798158	0.229979	blr	95.12	b4409	beta-lactam resistance membrane protein
EC958_1847	0.331943	5.03996	0.0544202	0.179692	cnu	100	b1625	oriC-binding complex H-NS/Cnu; binds 26 bp cnb site; also forms a complex with StpA
EC958_1848	0.216884	6.16742	0.0880574	0.246002	ydgK	99.32	b1626	inner membrane protein, DUF2569 family
EC958_1849	0.108701	5.07622	0.467997	0.684121	rsxA	100	b1627	electron transport complex protein required for the reduction of SoxR
EC958_1850	-0.145469	3.67959	0.711583	0.854196	rsxB	98.96	b1628	electron transport complex protein, iron-sulfur protein, required for the reduction of SoxR
EC958_1851	0.129866	6.5051	0.224955	0.447087	rsxC	97.3	b1629	electron transport complex protein required for the reduction of SoxR; predicted membrane-associated NADH oxidoreductase
EC958_1852	-0.0243627	5.47018	1	1	rsxD	98.3	b1630	electron transport complex protein required for the reduction of SoxR; predicted membrane protein
EC958_1853	0.0130139	4.02566	0.887819	0.953414	rsxG	99.51	b1631	electron transport complex protein required for the reduction of SoxR
EC958_1854	0.170481	4.97735	0.631373	0.801307	rsxE	98.7	b1632	electron transport complex inner membrane NADH-quinone reductase required for the reduction of SoxR
EC958_1855	0.162904	4.23098	0.432013	0.650692	nth	99.53	b1633	DNA glycosylase and apyrimidinic (AP) lyase (endonuclease III)
EC958_1856	0.674307	1.83956	0.115886	0.29416	1856	38.46	b0277	-
EC958_1857	-0.0355037	6.51711	0.743612	0.87648	dtpA	99.4	b1634	dipeptide and tripeptide permease A
EC958_1858	-0.0112565	5.20344	0.915445	0.967918	gst	100	b1635	glutathionine S-transferase
EC958_1859	0.312742	5.84591	0.0280459	0.113587	pdxY	99.3	b1636	pyridoxamine kinase
EC958_1861	-0.776178	1.37715	0.0842043	0.238293	pdxH	100	b1638	pyridoxine 5'-phosphate oxidase
EC958_1862	0.269155	4.29816	0.296367	0.52516	mliC	95.41	b1639	inhibitor of C-lysozyme, membrane-bound; predicted lipoprotein
EC958_1863	0.298804	6.49032	0.00454778	0.030991	anmK	99.46	b1640	anhydro-N-acetylmuramic acid kinase
EC958_1864	0.0878308	5.37863	0.512739	0.72129	slyB	98.06	b1641	outer membrane lipoprotein
EC958_1865	0.222086	5.32864	0.188876	0.400882	slyA	98.61	b1642	DNA-binding transcriptional activator
EC958_1866	0.181484	4.57205	0.292925	0.521475	ydhI	97.44	b1643	predicted inner membrane protein
EC958_1867	0.182603	5.38729	0.22922	0.451336	ydhJ	99.65	b1644	predicted membrane fusion protein (MFP) of YdhJK efflux pump
EC958_1868	0.318613	7.03363	0.00019557	0.00239534	ydhK	99.1	b1645	Efflux protein family (PET) component of predicted YdhJK efflux pump
EC958_1869	0.281893	4.64834	0.142196	0.337895	sodC	98.84	b1646	superoxide dismutase, Cu, Zn
EC958_1870	0.227672	6.11312	0.101993	0.271568	ydhF	99.33	b1647	predicted oxidoreductase
EC958_1871	1.13534	1.35606	0.0121788	0.0635675	1871	36.36	b4601	-
EC958_1872	0.295625	5.00887	0.142848	0.338894	nemR	100	b1649	transcriptional repressor for the nem operon, NEM-inactivated
EC958_1873	0.352438	7.04602	3.29761e-05	0.000565146	nemA	99.73	b1650	N-ethylmaleimide reductase, FMN-linked
EC958_1874	0.0360916	4.59484	0.868974	0.946454	gloA	99.26	b1651	glyoxalase I, Ni-dependent
EC958_1875	0.850853	2.44047	0.00890853	0.0512101	rnt	99.07	b1652	ribonuclease T (RNase T)
EC958_1876	0.379289	4.16985	0.0840746	0.238073	grxD	100	b1654	glutaredoxin-4
EC958_1877	0.380737	5.97774	0.00617786	0.0388578	ydhO	97.82	b1655	predicted peptidase, C40 clan
EC958_1878	0.118368	5.639	0.337189	0.563396	sodB	99.48	b1656	superoxide dismutase, Fe
EC958_1879	0.288968	6.14971	0.0128422	0.0656733	ydhP	98.97	b1657	predicted transporter
EC958_1880	-0.147642	4.7251	0.368261	0.592235	purR	99.71	b1658	DNA-binding transcriptional repressor, hypoxanthine-binding
EC958_1881	0.405949	5.2868	0.0121733	0.0635675	ydhB	99.35	b1659	predicted DNA-binding transcriptional regulator
EC958_1882	0.364806	6.49259	0.000737441	0.00719123	ydhC	99.26	b1660	predicted transporter
EC958_1883	0.355653	6.28553	0.00162024	0.0137049	cfa	100	b1661	cyclopropane fatty acyl phospholipid synthase (unsaturated-phospholipid methyltransferase)
EC958_1885	0.324836	6.63078	0.00136942	0.0118899	mdtK	99.56	b1663	multidrug efflux system transporter
EC958_1886	0.014883	6.10268	0.964307	0.995295	ydhQ	98.8	b1664	conserved protein
EC958_1887	-0.0481568	3.22967	0.959933	0.993236	ydhR	97.03	b1667	predicted monooxygenase
EC958_1888	0.302174	6.97576	0.000503784	0.00533311	ydhS	97	b1668	conserved protein with FAD/NAD(P)-binding domain
EC958_1889	0.306086	5.04693	0.0595136	0.189167	ydhT	97.41	b1669	conserved protein
EC958_1890	-0.0954627	5.65511	0.486955	0.698016	ydhU	96.93	b1670	predicted cytochrome
EC958_1891	0.190139	4.97714	0.306989	0.535511	ydhX	97.3	b1671	predicted 4Fe-4S ferridoxin-type protein
EC958_1892	-0.109864	4.50235	0.840626	0.930501	ydhW	97.64	b1672	predicted protein
EC958_1893	0.208652	7.0835	0.0142957	0.0711377	ydhV	99.86	b1673	predicted oxidoreductase
EC958_1894	0.151473	5.21917	0.319953	0.545893	ydhY	99.04	b1674	predicted 4Fe-4S ferridoxin-type protein
EC958_1895	0.291968	5.23867	0.0702314	0.211246	ydhZ	100	b1675	predicted protein
EC958_1896	0.100056	5.5158	0.468945	0.684746	pykF	100	b1676	pyruvate kinase I
EC958_1897	-10.0598	3.67299	8.43623e-45	1.24992e-42	lpp	100	b1677	murein lipoprotein
EC958_1898	-0.0397588	6.18875	0.63427	0.803642	ynhG	99.4	b1678	murein L,D-transpeptidase
EC958_1899	0.141252	5.09873	0.610157	0.790154	sufE	98.55	b1679	sulfur acceptor protein
EC958_1900	0.17355	6.87071	0.0443365	0.157128	sufS	99.26	b1680	cysteine desulfurase, stimulated by SufE; selenocysteine lyase, PLP-dependent
EC958_1901	0.19943	6.43371	0.0724766	0.216019	sufD	97.4	b1681	FeS cluster assembly protein of SufBCD complex
EC958_1902	0.311084	4.41029	0.177557	0.387257	sufC	99.19	b1682	component of SufBCD complex, ATP-binding component of ABC superfamily
EC958_1903	0.120624	6.54666	0.275923	0.503102	sufB	99.39	b1683	component of SufBCD complex
EC958_1904	0.397673	4.33643	0.0425495	0.151731	sufA	99.18	b1684	Fe-S cluster assembly protein
EC958_1905	-0.648974	2.60464	0.10638	0.279842	ydiH	100	b1685	predicted protein
EC958_1906	0.300528	3.52488	0.231131	0.453299	ydiI	98.53	b1686	acyl-CoA esterase in vitro
EC958_1907	0.179419	7.3325	0.0304564	0.121218	ydiJ	99.51	b1687	predicted FAD-linked oxidoreductase
EC958_1908	0.164679	6.00628	0.152777	0.352262	ydiK	99.73	b1688	inner membrane protein, UPF0118 family
EC958_1909	0.269295	4.73394	0.509872	0.718841	ydiL	97.46	b1689	conserved protein
EC958_1910	-0.0530728	6.05692	0.608124	0.789116	ydiM	97.52	b1690	inner membrane protein, predicted transporter
EC958_1911	0.341532	5.37756	0.0645242	0.198899	ydiN	98.81	b1691	Inner membrane protein, predicted MFS superfamily transporter
EC958_1912	0.455443	5.56174	0.00707673	0.0427114	ydiB	99.65	b1692	quinate/shikimate 5-dehydrogenase, NAD(P)-binding
EC958_1913	-0.18863	3.72069	0.431486	0.650415	aroD	100	b1693	3-dehydroquinate dehydratase
EC958_1914	0.149314	6.18148	0.20173	0.41774	ydiF	99.62	b1694	fused predicted acetyl-CoA:acetoacetyl-CoA transferase: alpha subunit/beta subunit
EC958_1915	0.187001	5.31463	0.216232	0.436168	ydiO	100	b1695	predicted acyl-CoA dehydrogenase
EC958_1916	-0.169401	4.27454	0.486236	0.698016	ydiP	99.67	b1696	predicted DNA-binding transcriptional regulator
EC958_1917	-0.0940098	3.51466	1	1	1917	30	b2039	-
EC958_1918	0.401557	5.33089	0.0321222	0.125244	ydiQ	97.64	b1697	conserved protein
EC958_1919	0.184355	5.66813	0.280263	0.507991	ydiR	97.76	b1698	predicted electron transfer flavoprotein, FAD-binding subunit
EC958_1920	0.107579	5.71377	0.295978	0.524674	ydiS	98.37	b1699	predicted oxidoreductase with FAD/NAD(P)-binding domain
EC958_1921	0.250131	3.99732	0.237234	0.461114	ydiT	95.88	b1700	predicted 4Fe-4S ferredoxin-type protein
EC958_1922	0.150885	7.27231	0.0586533	0.18734	fadK	98.54	b1701	short chain acyl-CoA synthetase, anaerobic
EC958_1923	0.0748158	7.37574	0.352197	0.576698	ppsA	99.87	b1702	phosphoenolpyruvate synthase
EC958_1924	0.180523	3.48123	0.753361	0.880419	1924	46.15	b0286	-
EC958_1925	0.31275	4.67258	0.104472	0.276247	ppsR	100	b1703	bifunctional regulatory protein: PEP synthase kinase and PEP synthase pyrophosphorylase
EC958_1926	0.0435308	5.33481	0.875457	0.948343	aroH	99.71	b1704	3-deoxy-D-arabino-heptulosonate-7-phosphate synthase, tryptophan repressible
EC958_1927	0.281699	2.74796	0.367376	0.591507	ydiE	98.41	b1705	conserved protein, hemin uptake protein HemP homolog
EC958_1928	0.628292	5.50845	2.13305e-05	0.000390322	ydiU	97.08	b1706	conserved protein, UPF0061 family
EC958_1929	0.351361	4.58817	0.0668928	0.20401	ydiV	96.62	b1707	predicted cyclic-di-GMP phosphodiesterase
EC958_1930	0.200645	5.05454	0.377562	0.601913	nlpC	99.35	b1708	predicted peptidase, C40 clan, lipoprotein
EC958_1931	0.0323539	4.08997	0.817752	0.918771	btuD	98.8	b1709	vitamin B12 transporter subunit : ATP-binding component of ABC superfamily
EC958_1932	0.0202027	4.48717	0.97743	1	btuE	97.81	b1710	predicted glutathione peroxidase
EC958_1933	0.125415	5.49604	0.527636	0.731713	btuC	99.69	b1711	vitamin B12 transporter subunit: membrane component of ABC superfamily
EC958_1934	-0.615371	1.54314	0.199964	0.415205	ihfA	100	b1712	integration host factor (IHF), DNA-binding protein, alpha subunit
EC958_1943	0.902673	2.67201	0.00448966	0.030686	yniD	100	b4535	predicted protein
EC958_1944	0.0224069	6.14328	0.754671	0.881089	ydiY	99.6	b1722	predicted outer membrane protein, acid-inducible
EC958_1945	0.11059	4.87581	0.4486	0.664437	pfkB	99.35	b1723	6-phosphofructokinase II
EC958_1946	0.127431	4.52887	0.505636	0.715828	ydiZ	97.92	b1724	predicted protein
EC958_1947	0.203613	5.86486	0.104689	0.276503	yniA	99.65	b1725	predicted phosphotransferase/kinase
EC958_1948	0.0705036	5.86299	0.778314	0.896163	yniB	99.44	b1726	predicted inner membrane protein
EC958_1949	0.372	5.54569	0.0209915	0.092262	yniC	99.1	b1727	2-deoxyglucose-6-P phosphatase
EC958_1950	0.0497453	5.507	0.791224	0.903329	ydjM	99.49	b1728	inner membrane protein regulated by LexA
EC958_1951	0.336698	5.79999	0.0142299	0.0709642	ydjN	99.35	b1729	predicted transporter
EC958_1952	-0.288262	2.99315	0.611144	0.790658	cedA	97.5	b1731	cell division modulator
EC958_1953	0.172205	7.05883	0.0376465	0.139556	katE	98.67	b1732	hydroperoxidase HPII(III) (catalase)
EC958_1954	0.123232	5.80595	0.443825	0.659867	chbG	92.06	b1733	conserved protein, UPF0249 family
EC958_1955	0.134746	6.94728	0.109722	0.284558	chbF	98.89	b1734	phospho-chitobiase; general 6-phospho-beta-glucosidase activity
EC958_1956	-0.0265422	4.22388	1	1	chbR	99.28	b1735	rRepressor, chb operon for N,N'-diacetylchitobiose utilization
EC958_1957	0.376922	5.45927	0.00941834	0.0531411	chbA	100	b1736	N,N'-diacetylchitobiose-specific enzyme IIA component of PTS
EC958_1958	0.17842	6.18283	0.112462	0.288891	chbC	85.71	b1737	N,N'-diacetylchitobiose-specific enzyme IIC component of PTS
EC958_1959	0.221783	4.25446	0.372393	0.595336	chbB	100	b1738	N,N'-diacetylchitobiose-specific enzyme IIB component of PTS
EC958_1960	0.131478	4.98948	0.424298	0.643381	osmE	99.11	b1739	DNA-binding transcriptional activator
EC958_1962	0.317475	5.47268	0.0334101	0.128735	cho	97.63	b1741	endonuclease of nucleotide excision repair
EC958_1963	0.15921	5.48864	0.291514	0.520404	spy	98.76	b1743	envelope stress induced periplasmic protein
EC958_1964	0.148831	5.81266	0.25694	0.481563	astE	99.38	b1744	succinylglutamate desuccinylase
EC958_1965	-0.00487032	6.25561	0.823054	0.921808	astB	97.54	b1745	succinylarginine dihydrolase
EC958_1966	0.0864787	6.84429	0.220856	0.441617	astD	97.15	b1746	succinylglutamic semialdehyde dehydrogenase
EC958_1967	0.105783	6.00075	0.360376	0.585914	astA	99.13	b1747	arginine succinyltransferase
EC958_1968	0.189282	6.09838	0.138578	0.332369	astC	97.29	b1748	succinylornithine transaminase, PLP-dependent
EC958_1969	0.578359	2.09478	0.245637	0.469697	1969	41.18	b1317	-
EC958_1970	0.123037	5.18423	0.579722	0.769884	xthA	97.76	b1749	exonuclease III
EC958_1971	0.12753	7.12871	0.155441	0.355902	ydjX	98.31	b1750	inner membrane protein, TVP38/TMEM64 family
EC958_1972	0.35991	4.9048	0.05223	0.175488	ydjY	99.11	b1751	predicted protein
EC958_1973	0.342771	5.16787	0.0319183	0.124622	ydjZ	99.15	b1752	Inner membrane protein, TVP38/TMEM64 family
EC958_1974	-0.0423131	4.85843	0.704613	0.849642	ynjA	97.8	b1753	conserved protein
EC958_1975	0.210484	5.42933	0.168892	0.374745	ynjB	98.2	b1754	conserved protein
EC958_1976	0.348592	6.73897	0.00186525	0.0152439	ynjC	96.48	b1755	Predicted inner membrane ABC transporter permease, function unknown
EC958_1977	0.258863	5.41443	0.116242	0.29416	ynjD	96.31	b1756	predicted transporter subunit: ATP-binding component of ABC superfamily
EC958_1978	-0.162185	6.19097	0.163022	0.367039	ynjE	98.39	b1757	predicted thiosulfate sulfur transferase
EC958_1979	0.278943	4.92414	0.17757	0.387257	ynjF	96.12	b1758	inner membrane protein, phosphatidylglycerophosphate synthase homolog
EC958_1980	0.234362	4.40614	0.202835	0.418579	nudG	96.3	b1759	CTP pyrophosphohydrolas; also hydrolyzes 2-hydroxy-dATP, 8-hydroxy-dGTP, CTP, dCTP and 5-methyl-dCTP
EC958_1981	0.150192	5.79038	0.558016	0.753371	ynjH	95.56	b1760	conserved protein, DUF1496 family
EC958_1982	0.418409	6.0066	0.000575686	0.00595523	gdhA	99.33	b1761	glutamate dehydrogenase, NADP-specific
EC958_1983	0.202759	6.52293	0.0922449	0.253701	topB	97.39	b1763	DNA topoisomerase III
EC958_1984	0.188375	5.66385	0.164184	0.368401	selD	99.42	b1764	selenophosphate synthase
EC958_1985	-0.142517	4.88053	0.345556	0.570503	ydjA	99.45	b1765	predicted oxidoreductase
EC958_1986	0.292883	6.75188	0.00262246	0.0197459	sppA	99.19	b1766	protease IV (signal peptide peptidase)
EC958_1987	0.456548	5.91778	0.00114272	0.0102711	1987	25.68	b3238	-
EC958_1988	0.25603	5.43032	0.118918	0.300105	ansA	99.38	b1767	cytoplasmic L-asparaginase I
EC958_1989	0.102536	6.37366	0.330655	0.557525	pncA	97.64	b1768	nicotinamidase/pyrazinamidase
EC958_1990	0.264512	6.09337	0.0227209	0.0985708	ydjE	98.4	b1769	predicted transporter
EC958_1992	0.155603	5.28502	0.368828	0.59294	ydjF	98.41	b1770	predicted DNA-binding transcriptional regulator
EC958_1993	0.0960384	6.21237	0.518539	0.723685	ydjG	98.47	b1771	alpha-Keto reductase, NADH-dependent; can use methylglyoxal as substrate
EC958_1994	0.112235	6.24608	0.333631	0.560281	ydjH	98.73	b1772	predicted kinase
EC958_1995	0.297131	4.5916	0.0996605	0.266798	ydjI	99.28	b1773	predicted aldolase
EC958_1996	0.211944	7.13171	0.00732168	0.0435602	ydjJ	99.42	b1774	predicted oxidoreductase, Zn-dependent and NAD(P)-binding
EC958_1997	0.143549	7.7855	0.0195538	0.0875346	ydjK	100	b1775	predicted transporter
EC958_1998	-0.156451	4.92336	0.436398	0.65417	ydjL	99.44	b1776	predicted oxidoreductase, Zn-dependent and NAD(P)-binding
EC958_1999	0.494339	3.58603	0.0577053	0.185733	yeaC	96.67	b1777	conserved protein
EC958_2000	-0.161584	3.22621	0.70664	0.850969	msrB	100	b1778	methionine sulfoxide reductase B
EC958_2002	0.487959	5.21913	0.00240798	0.0185257	yeaD	97.96	b1780	conserved protein
EC958_2003	0.362413	4.95245	0.245456	0.469546	yeaE	97.54	b1781	aldo-keto reductase, methylglyoxal to acetol, NADPH-dependent
EC958_2004	0.0671371	5.29418	0.735562	0.869902	mipA	99.6	b1782	scaffolding protein for murein synthesizing machinery
EC958_2005	0.0592904	6.13412	0.582662	0.77012	yeaG	100	b1783	protein kinase, function unknown; autokinase
EC958_2006	0.0515919	5.67198	0.803326	0.91003	yeaH	99.77	b1784	conserved protein
EC958_2007	0.0333239	4.10426	1	1	yeaI	99.55	b1785	predicted diguanylate cyclase
EC958_2008	-0.00562358	7.31462	0.965284	0.995409	yeaJ	99.4	b1786	predicted diguanylate cyclase
EC958_2009	0.083539	4.33917	0.711381	0.854196	yeaK	99.4	b1787	conserved protein
EC958_2010	0.47583	0.652635	0.363599	0.58835	yoaI	97.06	b1788	predicted protein
EC958_2011	0.131651	4.06926	0.474703	0.6891	yeaL	100	b1789	predicted inner membrane protein, UPF0756 family
EC958_2012	0.0697629	5.70644	0.536572	0.739152	yeaN	99.24	b1791	predicted transporter
EC958_2013	0.0360916	4.60856	1	1	yeaO	97.39	b1792	conserved protein
EC958_2014	0.470247	3.26422	0.0773299	0.224678	yoaF	100	b1793	conserved outer membrane lipoprotein
EC958_2015	0.0313192	7.01545	0.900935	0.959814	yeaP	98.83	b1794	diguanylate cyclase
EC958_2016	0.489005	5.68689	0.000577495	0.00596053	yeaQ	100	b1795	conserved protein, UPF0410 family
EC958_2017	0.374137	4.2075	0.194662	0.407885	yoaG	100	b1796	predicted protein
EC958_2018	0.154196	6.25259	0.14909	0.347648	yeaR	100	b1797	conserved protein
EC958_2019	0.278939	5.77613	0.0280394	0.113587	leuE	98.58	b1798	neutral amino-acid efflux system
EC958_2020	0.415163	0.789089	0.575187	0.766638	dmlR	95.83	b1799	DNA-binding transcriptional activator for dmlA
EC958_2021	-0.397459	3.15985	0.202864	0.418579	dmlA	90.38	b1800	D-malate oxidase, NAD-dependent; probable tartrate dehydrogenase
EC958_2022	0.399349	5.28621	0.0156269	0.0755062	rnd	99.46	b1804	ribonuclease D
EC958_2023	0.219038	6.54966	0.0263366	0.108989	fadD	100	b1805	acyl-CoA synthetase (long-chain-fatty-acid--CoA ligase)
EC958_2024	-0.00676707	5.35167	0.855135	0.938043	yeaY	99.48	b1806	RpoE-regulated lipoprotein
EC958_2026	0.303923	6.86287	0.00724076	0.0434534	yoaA	99.21	b1808	conserved protein with nucleoside triphosphate hydrolase domain
EC958_2027	0.403148	6.15876	0.000498479	0.00532445	yoaB	100	b1809	conserved protein, UPF0076 famiily
EC958_2028	0.294747	5.82778	0.0281567	0.113641	yoaC	98.99	b1810	conserved protein, DUF1889 family
EC958_2029	0.40126	4.08349	0.0770068	0.224282	yoaH	100	b1811	conserved protein
EC958_2030	0.0492083	6.29058	0.531377	0.735568	pabB	96.69	b1812	aminodeoxychorismate synthase, subunit I
EC958_2031	0.333112	5.88875	0.0891413	0.247837	nudL	98.44	b1813	predicted NUDIX hydrolase
EC958_2032	0.193897	6.31121	0.0594274	0.189023	sdaA	99.77	b1814	L-serine deaminase I
EC958_2033	0.130399	6.25561	0.425764	0.644917	adrB	99.06	b1815	predicted phosphodiesterase
EC958_2034	0.410662	5.44833	0.026221	0.108794	yoaE	100	b1816	fused predicted membrane protein/conserved protein
EC958_2035	-0.0175497	6.22642	0.762961	0.886484	manX	99.07	b1817	fused mannose-specific PTS enzymes: IIA component/IIB component
EC958_2036	0.160973	5.12405	0.315864	0.542859	manY	100	b1818	mannose-specific enzyme IIC component of PTS
EC958_2037	0.441561	5.6233	0.00237445	0.0183292	manZ	100	b1819	mannose-specific enzyme IID component of PTS
EC958_2038	0.534119	4.82393	0.0031068	0.0226861	yobD	100	b1820	inner membrane protein, UPF0266 family
EC958_2039	0.17608	3.78416	0.624219	0.798724	yebN	100	b1821	conserved inner membrane protein
EC958_2040	0.14121	4.69402	0.585718	0.771735	rlmA	97.03	b1822	23S rRNA m(1)G745 methyltransferase
EC958_2041	-0.180658	5.1288	0.262682	0.487868	cspC	100	b1823	stress protein, member of the CspA-family
EC958_2042	0.296528	5.04894	0.0907925	0.251362	yobF	100	b1824	predicted protein
EC958_2043	0.0576914	3.32545	1	1	yebO	100	b1825	predicted protein
EC958_2045	0.0465558	4.79888	0.742684	0.876226	yobH	100	b4536	predicted protein
EC958_2046	-0.2168	5.1162	0.189304	0.401418	kdgR	98.86	b1827	DNA-binding transcriptional regulator f kdgK, kdgT, eda
EC958_2047	0.309965	5.49128	0.0269844	0.110858	yebQ	99.34	b1828	predicted transporter
EC958_2048	0.144999	5.08617	0.576079	0.767381	htpX	99.66	b1829	predicted endopeptidase
EC958_2049	-0.388435	4.15147	0.0943214	0.256798	prc	99.85	b1830	carboxy-terminal protease for penicillin-binding protein 3
EC958_2050	-0.395497	2.8548	0.182752	0.394197	proQ	99.14	b1831	regulator of ProP expression, post-translational
EC958_2051	-0.111039	4.66364	0.716664	0.856083	yebR	98.18	b1832	free methionine-(R)-sulfoxide reductase
EC958_2052	-0.0902873	6.55863	0.398684	0.621505	yebS	99.51	b1833	inner membrane protein
EC958_2053	0.232773	7.68061	0.00132732	0.0116566	yebT	99.54	b1834	conserved protein
EC958_2054	0.195693	6.11619	0.132852	0.322	rsmF	98.12	b1835	16S rRNA m(5)C1407 methyltransferase, SAM-dependent
EC958_2055	0.485589	3.2897	0.0701718	0.211205	yebV	100	b1836	predicted protein
EC958_2056	-0.0753319	3.82424	0.784172	0.899751	yebW	98.41	b1837	predicted protein
EC958_2057	-0.135131	5.19202	0.40411	0.625769	pphA	98.62	b1838	serine/threonine-specific protein phosphatase 1
EC958_2058	-0.118576	2.41515	0.74208	0.876015	2058	35	b3196	-
EC958_2059	0.120619	3.60942	0.47387	0.6891	yebY	99.12	b1839	predicted protein
EC958_2060	0.0633282	5.56126	0.632997	0.803137	yebZ	97.93	b1840	inner membrane protein
EC958_2061	0.34244	4.38334	0.121902	0.303913	yobA	100	b1841	conserved protein
EC958_2062	0.0575176	2.06044	1	1	holE	100	b1842	DNA polymerase III, theta subunit
EC958_2063	0.42224	5.23036	0.00691791	0.0424785	yobB	99.08	b1843	conserved protein
EC958_2064	0.249477	5.06127	0.113464	0.290964	exoX	100	b1844	DNA exonuclease X
EC958_2065	0.196258	7.07053	0.034576	0.131463	ptrB	99.13	b1845	protease II
EC958_2066	0.457003	4.57494	0.0716811	0.214483	yebE	96.8	b1846	inner membrane protein, DUF533 family
EC958_2067	-0.0582418	4.28536	0.703473	0.84916	yebF	99.15	b1847	secreted protein
EC958_2069	0.113101	6.34005	0.233985	0.457295	purT	98.98	b1849	phosphoribosylglycinamide formyltransferase 2
EC958_2070	-0.0675167	2.88372	1	1	eda	99.53	b1850	multifunctional 2-keto-3-deoxygluconate 6-phosphate aldolase and 2-keto-4-hydroxyglutarate aldolase and oxaloacetate decarboxylase
EC958_2071	0.232818	7.01486	0.00484801	0.0324591	edd	99.83	b1851	6-phosphogluconate dehydratase
EC958_2072	0.0870736	5.9221	0.475452	0.689751	zwf	100	b1852	glucose-6-phosphate 1-dehydrogenase
EC958_2073	0.705263	2.56599	0.0366792	0.137189	2073	25.71	b4544	-
EC958_2074	0.110617	5.46514	0.41393	0.635733	yebK	99.31	b1853	predicted DNA-binding transcriptional regulator
EC958_2075	-0.340762	6.58478	0.000697584	0.00692009	pykA	99.79	b1854	pyruvate kinase II
EC958_2077	-0.0567791	7.02567	0.572223	0.763796	yebA	99.77	b1856	predicted peptidase
EC958_2078	0.0828622	5.23038	0.633364	0.803321	znuA	98.71	b1857	zinc transporter subunit: periplasmic-binding component of ABC superfamily
EC958_2079	0.176164	5.19295	0.321523	0.548165	znuC	100	b1858	zinc transporter subunit: ATP-binding component of ABC superfamily
EC958_2080	0.473791	4.38836	0.023482	0.100609	znuB	99.23	b1859	zinc transporter subunit: membrane component of ABC superfamily
EC958_2081	0.273478	4.09652	0.161406	0.364638	2081	30.91	b4211	-
EC958_2083	0.632415	0.373608	0.242463	0.467725	ruvB	100	b1860	ATP-dependent DNA helicase, component of RuvABC resolvasome
EC958_2084	-0.70796	1.27821	0.186473	0.397763	ruvA	99.51	b1861	component of RuvABC resolvasome, regulatory subunit
EC958_2085	0.358652	3.01962	0.244614	0.469171	yebB	97	b1862	conserved protein, DUF830 family
EC958_2086	0.595347	1.56917	0.259863	0.484753	ruvC	100	b1863	component of RuvABC resolvasome, endonuclease
EC958_2087	0.129956	4.01795	0.873226	0.947119	yebC	99.59	b1864	conserved protein, UPF0082 family
EC958_2088	0.352656	3.63832	0.208103	0.425704	nudB	100	b1865	dihydroneopterin triphosphate pyrophosphatase
EC958_2090	-0.0881907	4.81081	0.628185	0.800987	yecD	98.94	b1867	predicted hydrolase
EC958_2091	0.203654	6.30277	0.158709	0.360867	yecE	99.26	b1868	conserved protein, UPF0759 family
EC958_2092	0.312566	5.7038	0.0174893	0.0813865	yecN	100	b1869	inner membrane protein, MAPEG family
EC958_2093	0.227608	5.15195	0.128226	0.313935	cmoA	99.6	b1870	tRNA cmo(5)U34 methyltransferase, SAM-dependent
EC958_2094	-0.0102247	5.54434	0.969785	0.997454	cmoB	99.69	b1871	tRNA mo(5)U34 methyltransferase, SAM-dependent
EC958_2095	0.169498	6.84805	0.0502087	0.171547	torZ	98.64	b1872	trimethylamine N-oxide reductase system III, catalytic subunit
EC958_2096	0.446392	5.1085	0.00696626	0.0424832	torY	97.54	b1873	TMAO reductase III (TorYZ), cytochrome c-type subunit
EC958_2097	-0.260255	4.30055	0.338434	0.564272	cutC	98.39	b1874	copper homeostasis protein
EC958_2098	0.0393288	4.61977	0.581313	0.77012	yecM	97.87	b1875	predicted metal-binding enzyme
EC958_2100	0.296867	3.61116	0.246804	0.471105	flhE	94.55	b1878	conserved protein
EC958_2101	0.101379	6.74324	0.328521	0.554845	flhA	99.57	b1879	predicted flagellar export pore protein
EC958_2102	-0.0802571	5.36682	0.477903	0.691994	flhB	98.95	b1880	flagellin export apparatus, substrate specificity protein
EC958_2103	0.0204493	5.57157	0.820041	0.920291	cheZ	99.06	b1881	chemotaxis regulator, protein phosphatase for CheY
EC958_2104	0.247347	3.68787	0.317562	0.544124	cheY	100	b1882	chemotaxis regulator transmitting signal to flagellar motor component
EC958_2105	0.0245426	5.58991	0.637496	0.80573	cheB	99.43	b1883	fused chemotaxis regulator: protein-glutamate methylesterase in two-component regulatory system with CheA
EC958_2106	0.156995	6.11823	0.191577	0.404744	cheR	98.95	b1884	chemotaxis regulator, protein-glutamate methyltransferase
EC958_2108	0.0431082	7.11974	0.611824	0.790658	tar	99.28	b1886	methyl-accepting chemotaxis protein II
EC958_2109	0.0929	6.0194	0.360624	0.586109	cheW	100	b1887	purine-binding chemotaxis protein
EC958_2110	0.0295461	6.91174	0.770685	0.891401	cheA	98.92	b1888	fused chemotactic sensory histidine kinase in two-component regulatory system with CheB and CheY: sensory histidine kinase/signal sensing protein
EC958_2111	0.453493	5.58768	0.00135182	0.011804	motB	99.03	b1889	protein that enables flagellar motor rotation
EC958_2112	0.0152048	5.32286	0.856905	0.938875	motA	98.98	b1890	proton conductor component of flagella motor
EC958_2113	0.232574	4.9008	0.397018	0.62024	flhC	100	b1891	DNA-binding transcriptional dual regulator with FlhD
EC958_2114	0.30031	4.94684	0.0890512	0.247736	flhD	100	b1892	DNA-binding transcriptional dual regulator with FlhC
EC958_2115	-0.0688722	5.95442	0.582493	0.77012	uspC	97.16	b1895	universal stress protein
EC958_2116	0.0432713	7.75502	0.503066	0.71378	otsA	99.58	b1896	trehalose-6-phosphate synthase
EC958_2117	-0.0732131	5.36505	0.677686	0.832695	otsB	98.5	b1897	trehalose-6-phosphate phosphatase, biosynthetic
EC958_2118	0.411654	5.0331	0.017882	0.0822433	araH	99.7	b4460	fused L-arabinose transporter subunits of ABC superfamily: membrane components
EC958_2119	0.266313	6.41304	0.0207797	0.0915062	araG	99.8	b1900	fused L-arabinose transporter subunits of ABC superfamily: ATP-binding components
EC958_2120	-0.209291	5.79679	0.127889	0.313704	araF	99.09	b1901	L-arabinose transporter subunit
EC958_2121	-0.0333171	5.95352	0.853267	0.937268	ftnB	100	b1902	ferritin B, probable ferrous iron reservoir
EC958_2122	0.784574	0.755061	0.195193	0.408811	yecJ	100	b4537	predicted protein
EC958_2123	-0.964763	1.35555	0.0783321	0.22699	2123	35.48	b4301	-
EC958_2124	0.197195	5.66159	0.173237	0.380989	yecR	95.83	b1904	lipoprotein, function unknown
EC958_2125	0.14159	6.4449	0.304311	0.532864	ftnA	100	b1905	ferritin iron storage protein (cytoplasmic)
EC958_2126	0.00393722	4.603	0.977753	1	yecH	97.47	b1906	predicted protein
EC958_2127	0.26177	5.93222	0.0641305	0.197818	tyrP	99.5	b1907	tyrosine transporter
EC958_2128	0.0931549	5.41781	0.503568	0.714075	yecA	99.55	b1908	conserved protein, UPF0149 family
EC958_2129	0.253982	5	0.134623	0.325202	2129	24.46	b1806	-
EC958_2130	0.0489392	5.72435	0.593984	0.777921	2130	26.8	b3162	-
EC958_2131	0.0359928	7.0452	0.663766	0.824405	2131	27.41	b2505	-
EC958_2132	0.0896387	1.71761	1	1	2132	29.17	b4400	-
EC958_2133	0.63788	1.49865	0.201263	0.41696	2133	27.5	b4193	-
EC958_2134	-0.00604945	5.16148	0.897	0.9583	2134	19.01	b0930	-
EC958_2135	-0.409881	2.32781	0.423501	0.642597	2135	26.67	b2500	-
EC958_2136	0.282259	3.6834	0.406983	0.628129	2136	29.17	b2373	-
EC958_2137	0.201145	5.786	0.104666	0.276503	2137	33.33	b0468	-
EC958_2138	0.0197407	5.36151	0.8368	0.928363	2138	24.87	b1072	-
EC958_2139	-0.401089	2.69332	0.147903	0.345709	2139	30.16	b0613	-
EC958_2140	0.098496	6.03171	0.396218	0.619234	2140	22.15	b1075	-
EC958_2141	0.10898	5.21182	0.626089	0.800119	2141	29.06	b1083	-
EC958_2142	-0.0724406	0.679046	1	1	2142	25.53	b2709	-
EC958_2143	-0.0159217	4.46503	0.929317	0.975401	2143	27.55	b2547	-
EC958_2144	0.0108936	5.75782	0.959675	0.993192	2144	23.76	b3013	-
EC958_2145	0.102567	4.3896	0.623428	0.798464	2145	29.03	b1092	-
EC958_2146	0.125141	6.85356	0.188311	0.400608	2146	25.71	b1766	-
EC958_2147	0.272017	6.71891	0.00707393	0.0427114	2147	23.02	b1779	-
EC958_2148	0.238968	6.36613	0.0574682	0.185583	2148	32.67	b0759	-
EC958_2149	-0.459035	4.56045	0.0316763	0.124456	2149	21.28	b0560	-
EC958_2150	0.184639	5.6402	0.200248	0.415607	2150	37.78	b3843	-
EC958_2151	0.122337	4.83618	0.466757	0.683615	2151	23.15	b0679	-
EC958_2152	0.0137535	4.84991	0.92334	0.972159	2152	39.53	b4558	-
EC958_2153	0.1052	3.93326	0.583983	0.770706	2153	59.38	b0549	-
EC958_2154	0.474441	5.36729	0.00226136	0.0177243	2154	33.33	b0735	-
EC958_2155	0.217562	4.20937	0.389115	0.612526	2155	26.53	b0889	-
EC958_2156	-0.178164	5.53135	0.260905	0.485944	2156	36.11	b1724	-
EC958_2157	0.103963	5.23157	0.684963	0.837157	2157	50	b1383	-
EC958_2159	-0.696818	3.47004	0.0151172	0.0739441	2159	30	b0458	-
EC958_2161	0.193686	6.11067	0.0768752	0.22404	2161	33.7	b2375	-
[truncated: 2,454 more rows]
