# Supplementary material for: The Serum Resistome of a Globally Disseminated Multidrug Resistant Uropathogenic Escherichia coli Clone
Source: PLoS Genet. 2013 Oct 3;9(10):e1003834. doi: 10.1371/journal.pgen.1003834 (PMC3789825; doi:10.1371/journal.pgen.1003834)
Supplement: Table S5 — Primers used in this study. (XLSX) [file pgen.1003834.s008.xlsx]

## Sheet: Sheet1
Table S5	Primers used in this study
Primer Name	Sequence 5' to 3'	Notes
TruSeq-Tn5Cm-AD001	AATGATACGGCGACCACCGAGATCTACACTCTTTCCCTACACGACGCTCTTCCGATCT ATCACG atggctaattcccatgtcAGATGTG	Primers used in multiplexing TraDIS
TruSeq-Tn5Cm-AD003	AATGATACGGCGACCACCGAGATCTACACTCTTTCCCTACACGACGCTCTTCCGATCT TTAGGC atggctaattcccatgtcAGATGTG
TruSeq-Tn5Cm-AD004	AATGATACGGCGACCACCGAGATCTACACTCTTTCCCTACACGACGCTCTTCCGATCT TGACCA atggctaattcccatgtcAGATGTG
TruSeq-Tn5Cm-AD005	AATGATACGGCGACCACCGAGATCTACACTCTTTCCCTACACGACGCTCTTCCGATCT ACAGTG atggctaattcccatgtcAGATGTG
TruSeq-Tn5Cm-AD007	AATGATACGGCGACCACCGAGATCTACACTCTTTCCCTACACGACGCTCTTCCGATCT CAGATC atggctaattcccatgtcAGATGTG
TruSeq-Tn5Cm-AD008	AATGATACGGCGACCACCGAGATCTACACTCTTTCCCTACACGACGCTCTTCCGATCT ACTTGA atggctaattcccatgtcAGATGTG
TruSeq-Tn5Cm-AD009	AATGATACGGCGACCACCGAGATCTACACTCTTTCCCTACACGACGCTCTTCCGATCT GATCAG atggctaattcccatgtcAGATGTG
TruSeq-Tn5Cm-AD010	AATGATACGGCGACCACCGAGATCTACACTCTTTCCCTACACGACGCTCTTCCGATCT TAGCTT atggctaattcccatgtcAGATGTG
TruSeq-Tn5Cm-AD011	AATGATACGGCGACCACCGAGATCTACACTCTTTCCCTACACGACGCTCTTCCGATCT GGCTAC atggctaattcccatgtcAGATGTG
TruSeq-Tn5Cm-AD012	AATGATACGGCGACCACCGAGATCTACACTCTTTCCCTACACGACGCTCTTCCGATCT CTTGTA atggctaattcccatgtcAGATGTG
TruSeq-Tn5Cm-AD013	AATGATACGGCGACCACCGAGATCTACACTCTTTCCCTACACGACGCTCTTCCGATCT AGTCAA atggctaattcccatgtcAGATGTG
TruSeq-Tn5Cm-AD014	AATGATACGGCGACCACCGAGATCTACACTCTTTCCCTACACGACGCTCTTCCGATCT AGTTCC atggctaattcccatgtcAGATGTG
PCRprimerIndex1	CAAGCAGAAGACGGCATACGAGATCGTGATGTGACTGGAGTTC
3746-Cm.3a	tcctccttagttcctattcc	to amplify Cm cassette from pKD3
3747-Cm.4a	gtcttgagcgattgtgtagg
3748-Cm.up	cctgaaaatctcgacaactc	sequencing primers to confirm the mutations
3950-Cm.dn.new	ggttcatcatgccgtttgtg
3386-0147dnaJ-Fwsc	GAAAGACAAAAACAGCGGTA	Primers to generate defined mutants
3387-0147dnaJ-Fwup	AAATCCAGAAAATGGTACGC
3388-0147dnaJ-Rvup	ggaataggaactaaggaggaGGAAACGCCTAAAATCTCGT
3389-0147dnaJ-Fwdn	cctacacaatcgctcaagacTAACCTCCCCAAAAGCCTGC
3390-0147dnaJ-Rvdn	CCTTTTTTGTGAATCCCTGG
3391-0147dnaJ-Rvsc	CTGCTGAACGTATTTCTTTG
3392-0152nhaA-Fwsc	CGCTGCCATATTTCCTTTGT
3393-0152nhaA-Fwup	TCTGGCGTGCATTTTCTAAC
3394-0152nhaA-Rvup	ggaataggaactaaggaggaTCCCGAGGCATCACTGCT
3395-0152nhaA-Fwdn	cctacacaatcgctcaagacTGACAGGACGATGTACTGGG
3396-0152nhaA-Rvdn	GCATTTCGTGGGTGGATTCG
3397-0152nhaA-Rvsc	TTGTACACCAGAAACTCACG
3416-0260acnB-Fwsc	TGGAAGCGTAACTGCGGAGA
3417-0260acnB-Fwup	ATATATAGCCCGGCAGAGG
3418-0260acnB-Rvup	ggaataggaactaaggaggaGTTTGCATCCAGGGGTTTGG
3419-0260acnB-Fwdn	cctacacaatcgctcaagacGTGATTTTCCAGACTGCGGT
3420-0260acnB-Rvdn	CCACACAGTGACAAGCTCTC
3421-0260acnB-Rvsc	GCTCCGCCTGATTTACTTAC
3422-0460--Fwsc	GGCGATATGAGCGATTTCTG
3423-0460--Fwup	CACACGGGCTTTAATGAAAC
3424-0460--Rvup	ggaataggaactaaggaggaTGAGGGACAGAAAAGAACGA
3425-0460--Fwdn	cctacacaatcgctcaagacTAAGTGGGAAATTGAAATTA
3426-0460--Rvdn	GATATACCTGTCGCACTACT
3427-0460--Rvsc	AAACCCTGCAACAAATTACC
3428-0461--Fwsc	TTCTATCATTCGTGAGGCTG
3429-0461--Fwup	TATGTTACGTCATGCCTGTG
3430-0461--Rvup	ggaataggaactaaggaggaCTTCTTCATTCAGACTCGTC
3431-0461--Fwdn	cctacacaatcgctcaagacTGACACAGCAGCGTTGTTAC
3432-0461--Rvdn	CAATACTGATGACACGCTCT
3433-0461--Rvsc	TTGTCTTTGTGCGGTTATTC
4101-0602acrA-Fwsc	AGATTACGTTGTGCCTGTTG
4102-0602acrA-Fwup	GACGCCGTTCTTCTGTCACC
4103-0602acrA-Rvup	ggaataggaactaaggaggaCATCAGAACGACCGCCAG
4104-0602acrA-Fwdn	cctacacaatcgctcaagacCAGCCTGAACAGTCCAAGTC
4105-0602acrA-Rvdn	TCTTTCATATTCGCCGCCAC
4106-0602acrA-Rvsc	TGTTCAGTTCATTCGGGTTC
3434-0784nagC-Fwsc	ACGTTGAAAGAAGCGAAAGC
3435-0784nagC-Fwup	GTATTATCGCTGATGGCCTG
3436-0784nagC-Rvup	ggaataggaactaaggaggaTATCTGAGCTTGTCCGCCTG
3437-0784nagC-Fwdn	cctacacaatcgctcaagacAACGGTATTTTGCTCCAGC
3438-0784nagC-Rvdn	GTTAGCGACGAAATAGGCTG
3439-0784nagC-Rvsc	TTTCTCGATCCCTGCACACA
3440-0785nagA-Fwsc	ATCAACCTTCTCAACGGCAA
3441-0785nagA-Fwup	TATGGGCGGTGTAGGTAACG
3442-0785nagA-Rvup	ggaataggaactaaggaggaATACATTCTGACCCCCGAT
3443-0785nagA-Fwdn	cctacacaatcgctcaagacAAAATCACCAGGACCATCG
3444-0785nagA-Rvdn	CTGGCAGGATCACCGAAAT
3445-0785nagA-Rvsc	CTCTTCCAGTGCTTCAACCA
4107-0806pgm-Fwsc	GCCAGCCACACTAAGCATAT
4108-0806pgm-Fwup	TTGAAATTTACCGCCGCATC
4109-0806pgm-Rvup	ggaataggaactaaggaggaATCACTCTGTTGTGCAGG
4110-0806pgm-Fwdn	cctacacaatcgctcaagacGAAGAACATCGCAAGCAGA
4111-0806pgm-Rvdn	GCGCTGATGGTGATGTCCTG
4112-0806pgm-Rvsc	CCATTTGGTCTGGCCTTCGC
4113-0856tolQ-Fwsc	TTTACGCTCCCTTAACTTGC
4114-0856tolQ-Fwup	ACCGGGATGTAAAGTGAATAC
4115-0856tolQ-Rvup	ggaataggaactaaggaggaAGCCTTCAGGAACAAATCAAG
4116-0856tolQ-Fwdn	cctacacaatcgctcaagacAACAAGGGGTAAGCCATGGC
4117-0856tolQ-Rvdn	GTTGCCTTTGACACTCTCGG
4118-0856tolQ-Rvsc	AGCGCCGCAAATAAGATGAC
4119-0858tolA-Fwsc	CAACCAGCGCGTAAACAAAC
4120-0858tolA-Fwup	GAGAGCAACAAGGGGTAAGC
4121-0858tolA-Rvup	ggaataggaactaaggaggaGTTTTGTTCGGTTGCCTTTG
4122-0858tolA-Fwdn	cctacacaatcgctcaagacGCGCCATTGGACTTCAAAC
4123-0858tolA-Rvdn	GACCTGACCGACAACCACAG
4124-0858tolA-Rvsc	GCCACTGCTTGTTCACTTTG
4125-0859tolB-Fwsc	TGATAAGAAAGCAGCGGCAG
4126-0859tolB-Fwup	AGGGGCGAAAGGGAACAATG
4127-0859tolB-Rvup	ggaataggaactaaggaggaTGCTACTCGTAATGCCTGCT
4128-0859tolB-Fwdn	cctacacaatcgctcaagacGTCAAATTCCCTGCCTGGTC
4129-0859tolB-Rvdn	TAGTAAACCAGTACCGCACG
4130-0859tolB-Rvsc	ACCAACCAGTAACGACAGAC
3446-0871galE-Fwsc	ACGCTCCTTTCCATAGTCTT
3447-0871galE-Fwup	TCAATCGCCAGCTTATCCG
3448-0871galE-Rvup	ggaataggaactaaggaggaATGACTTCCAATGTAACCGC
3449-0871galE-Fwdn	cctacacaatcgctcaagacTAAGGAACGACCATGACGCA
3450-0871galE-Rvdn	TTTCAAAGACCTGCACCCAC
3451-0871galE-Rvsc	TTCGTTAGGCAGGAAGCTAT
4131-1112-Fwsc	ACACCGTGATGAACTGACC
4132-1112-Fwup	GCCATCAGTCAGTATCCGTG
4133-1112-Rvup	ggaataggaactaaggaggaTGGGGTAATCATTGCGAGTC
4193-1112-Fwdn	cctacacaatcgctcaagacGTCAGCCGGAAGCACTGAG
4135-1112-Rvdn	TTTCTGCCGTTTCCATGCCC
4136-1112-Rvsc	GAATGTGTGATGCCGTGAAC
3452-1114--Fwsc	GAACCCTTGTTGAACACTAT
3453-1114--Fwup	CTAATCAGCATGGCCACA
3454-1114--Rvup	ggaataggaactaaggaggaGGTGATTTCCCTGAGTATGT
3455-1114--Fwdn	cctacacaatcgctcaagacTGACAGACCAGAATAAACAC
3456-1114--Rvdn	GGGCAAAGGACTGTATTTCA
3457-1114--Rvsc	CGTCTGCGGGTATTTATGTT
3464-1897lpp-Fwsc	CCATCCTGGCACTGACCAC
3465-1897lpp-Fwup	GATGACTTCTACCGTCTGGG
3466-1897lpp-Rvup	ggaataggaactaaggaggaCGCGCCCAGTACCAGTTTAG
3467-1897lpp-Fwdn	cctacacaatcgctcaagacCGTCTGGACAACATGGCTAC
3468-1897lpp-Rvdn	GTCGGTTTGCGCGTCAGTTC
3469-1897lpp-Rvsc	GGCCAAATAACCCGCTAGGA
3470-2368cld -Fwsc	GGTGGTTATTGTTTGCCGA
3471-2368cld -Fwup	CCATTTTGTCACGCAAGCC
3472-2368cld -Rvup	ggaataggaactaaggaggaTTCCGGGTCATGGTTTTGCC
3473-2368cld -Fwdn	cctacacaatcgctcaagacGGGATTGTGTTGGGGCGTAA
3474-2368cld -Rvdn	AACGTAAATCTGCCGACCC
3475-2368cld -Rvsc	GCCACAAAGGCACCAGCA
4137-2371-Fwsc	TCGCCCTGAAGATATTTGCC
4138-2371-Fwup	ATATTTTACCCAGCAGTGCC
4139-2371-Rvup	ggaataggaactaaggaggaATAAACCACGTCAGTTCCCC
4140-2371-Fwdn	cctacacaatcgctcaagacACATCCGAACTGGTAAAGTG
4141-2371-Rvdn	TTCACCGCCAGAAACACCAG
4142-2371-Rvsc	CATGGCTCCCCGTCTTCAG
4149-2373wbbJ-Fwsc	ACATGTGTTTCTTCATCCCTC
4150-2373wbbJ-Fwup	CTTTTTATACGTGGTGCTGG
4151-2373wbbJ-Rvup	ggaataggaactaaggaggaCACATTTTCGCCAATCCACAC
4152-2373wbbJ-Fwdn	cctacacaatcgctcaagacAGAATATAGTTGTAATATCGGC
4153-2373wbbJ-Rvdn	TCTTCAGGGCGACTAACAAC
4154-2373wbbJ-Rvsc	TTAAATATACGGGGCACTGC
3476-2378rfbC-Fwsc	ATAATATCTTCTACGGCCACG
3477-2378rfbC-Fwup	TATGGTGTCGTGGAGTTTGA
3478-2378rfbC-Rvup	ggaataggaactaaggaggaCAGCACATCAGGAATTTCAG
3479-2378rfbC-Fwdn	cctacacaatcgctcaagacAAGGATGCAAATGGGGAAAG
3480-2378rfbC-Rvdn	AATATTCCCGACCCTCAAGC
3481-2378rfbC-Rvsc	AAACAAATAATGCAGGTAACCC
3482-2379rfbA-Fwsc	TGAAACCAAGTTAGCGGGAG
3483-2379rfbA-Fwup	CTGGCAAAAGAGCGTGAAGA
3484-2379rfbA-Rvup	ggaataggaactaaggaggaACGCGTTTTCATTTCATCATTC
3485-2379rfbA-Fwdn	cctacacaatcgctcaagacGCTTATGGTCAGTATCTGCT
3486-2379rfbA-Rvdn	ATCTTTCCCCATTTGCATCC
3487-2379rfbA-Rvsc	AATTAATCCAAAGGCGGGAA
3488-2380rfbD-Fwsc	TTCGCGCATGGAAACGTACT
3489-2380rfbD-Fwup	AATTCACTGGAAGGTAAGGC
3490-2380rfbD-Rvup	ggaataggaactaaggaggaTACCTGCCCTGTTTTGCCAA
3491-2380rfbD-Fwdn	cctacacaatcgctcaagacAACTTTGCGCTTGTCTTGCC
3492-2380rfbD-Rvdn	ACGTCCATTAACTTCGGCAG
3493-2380rfbD-Rvsc	AACTCCACGACACCATAACG
3494-2381rfbB-Fwsc	CTGACTGATGCCATTGCTG
3495-2381rfbB-Fwup	AAGCGTTTGTGAAGTATGGG
3496-2381rfbB-Rvup	ggaataggaactaaggaggaACCAATAAATCCTGCGCCAC
3497-2381rfbB-Fwdn	cctacacaatcgctcaagacGAGGGCCGCCAGTAATGAAT
3498-2381rfbB-Rvdn	GTTTTGGCGAAGTTATTTCCT
3499-2381rfbB-Rvsc	GGCGCACCAAACTGATCAT
3506-2390wcaI-Fwsc	GTATCACGAAATCTCACTGG
3507-2390wcaI-Fwup	CTTTCGGGGGTAATGATGTT
3508-2390wcaI-Rvup	ggaataggaactaaggaggaCGAGTAGTTAATGCCGTAGA
3509-2390wcaI-Fwdn	cctacacaatcgctcaagacTAATTATGGCGCAGTCGAAA
3510-2390wcaI-Rvdn	CACCGCGACGAATATAGCCA
3511-2390wcaI-Rvsc	CCTGCGCGGTTTCCAGATTC
3512-2391gmm-Fwsc	GCCGACCAACGAGCCTTAC
3513-2391gmm-Fwup	TACCGCTCAGTCATGCCAAC
3514-2391gmm-Rvup	ggaataggaactaaggaggaCATCATTACCCCCGAAAGCG
3515-2391gmm-Fwdn	cctacacaatcgctcaagacTGAAAATACTGGTCTACGGC
3516-2391gmm-Rvdn	TTGCCGCCTTTGCCTTTTCC
3517-2391gmm-Rvsc	CGCCACGCCTTTTTCGATG
3518-2394wcaF-Fwsc	AGCGAACCAGATAACGGTA
3519-2394wcaF-Fwup	ACTCGGGCGATATTTTTCAT
3520-2394wcaF-Rvup	ggaataggaactaaggaggaCGGCACCGAGAATCCACTTA
3521-2394wcaF-Fwdn	cctacacaatcgctcaagacTAAATTCAAAAAATACAGAG
3522-2394wcaF-Rvdn	AACGGCGTGGTCTCTTTCTG
3523-2394wcaF-Rvsc	CCGTAGGATTCGCGGTAGTT
3524-2594arnD-Fwsc	CGGGTGATCTGGGCCTATG
3525-2594arnD-Fwup	ATAACCTTAATGCAGCGCGA
3526-2594arnD-Rvup	ggaataggaactaaggaggaGACATCAATGCGTAAGCCG
3527-2594arnD-Fwdn	cctacacaatcgctcaagacATGGCGGGTAGTCACTGATG
3528-2594arnD-Rvdn	CACGCTTAATACCGGCACG
3529-2594arnD-Rvsc	CTTTCCACGTCTGTGCCTGC
3536-2596arnE-Fwsc	TTAACATCGCTTTTGGCGTC
3537-2596arnE-Fwup	GTGGCAAACCTTCGAGAGC
3538-2596arnE-Rvup	ggaataggaactaaggaggaGATCATTTGGGCCGATACTG
3539-2596arnE-Fwdn	cctacacaatcgctcaagacTAATGGGCCTGATGTGGGGA
3540-2596arnE-Rvdn	TGTTATAGCCCCGATGAGTG
3541-2596arnE-Rvsc	TCGCCGAAGTGAAGAGTGAC
3542-2597arnF-Fwsc	AAAAGGGAGATTTGTCAGCG
3543-2597arnF-Fwup	TCAATAGTCTCGCCATTCCG
3544-2597arnF-Rvup	ggaataggaactaaggaggaCCACATCAGGCCCATTACAC
3545-2597arnF-Fwdn	cctacacaatcgctcaagacCGTTACTGAGTTTTCCCTGC
3546-2597arnF-Rvdn	ATGGGTGAAAGATAAGCTGG
3547-2597arnF-Rvsc	GTGTTTATCGTTCCCGTTGC
3548-2652dedA-Fwsc	TTTTCATGCCCGATTTAGCG
3549-2652dedA-Fwup	ATTTTTACGAACCGCTGGAC
3550-2652dedA-Rvup	ggaataggaactaaggaggaGTCCATATTTGCCTATGCCT
3551-2652dedA-Fwdn	cctacacaatcgctcaagacCGCGCCGCAAAATAAAAAGT
3552-2652dedA-Rvdn	TTCATCACCACCAGCGCATC
3553-2652dedA-Rvsc	AAACGCGCACCTACCACAGA
4167-2653truA-Fwsc	TCATCGCCGTACCAGACAG
4168-2653truA-Fwup	GGCGGTTTATCACGTATCAG
4169-2653truA-Rvup	ggaataggaactaaggaggaCGGTTGTTGCTGGTCGGAC
4170-2653truA-Fwdn	cctacacaatcgctcaagacTTTCTGGCGGACTAACGAG
4171-2653truA-Rvdn	TTATAAGCGGCGAAATGACG
4172-2653truA-Rvsc	GAGCGTGCCGAAGAAATAGC
4173-2822bamB-Fwsc	AGGACAGCGTGGAAATTTAC
4174-2822bamB-Fwup	GTTGGCGCACTGATTGGCTG
4175-2822bamB-Rvup	ggaataggaactaaggaggaGGAAAGCAGTCCTGGCAGC
4176-2822bamB-Fwdn	cctacacaatcgctcaagacACACGTTAATCGTCTCTGTC
4177-2822bamB-Rvdn	CGGGAGCGCAGATGTTTAGC
4178-2822bamB-Rvsc	GCTCCAGCAGACTTAATACG
3572-3571nusA-Fwsc	GTTGCGGTTATAGGGTTCAG
3573-3571nusA-Fwup	TTTATGTCTTGGGGGTGGGC
3574-3571nusA-Rvup	ggaataggaactaaggaggaTTCTTTGTTCATCGCGGGCT
3575-3571nusA-Fwdn	cctacacaatcgctcaagacATTTGCTGGTTCGGTGACGA
3576-3571nusA-Rvdn	TCTTTTTCCGCAGCTTCACG
3577-3571nusA-Rvsc	CTTCTTCTTCGGCTTTACGC
3578-3581greA-Fwsc	TGAATTGTAGCTGACCTGGG
3579-3581greA-Fwup	GGTCCCGGTGAGGAGTTATG
3580-3581greA-Rvup	ggaataggaactaaggaggaCGGAATAGCTTGCATTTGTT
3581-3581greA-Fwdn	cctacacaatcgctcaagacGTTGTGGTCATCAAAACGCC
3582-3581greA-Rvdn	CAAAAACAGCACCTGAAAGG
3583-3581greA-Rvsc	TGGGAGATGGCGGTAGAATG
3590-3621sspA-Fwsc	AAAGGTGGTGGTATCTCTGG
3591-3621sspA-Fwup	AGCTGGCTTCGTTACTCGTG
3592-3621sspA-Rvup	ggaataggaactaaggaggaAGCGACAGCCATGAAAACC
3593-3621sspA-Fwdn	cctacacaatcgctcaagacCGTCTGGGCCGGAGTTAATC
3594-3621sspA-Rvdn	GGTTTCGTTGTCTGCCGATG
3595-3621sspA-Rvsc	AGCACAGTATCAAAGTCAGG
3608-4030waaK-Fwsc	ATATCCTCCAGAACTGCCTC
3609-4030waaK-Fwup	GCTGATCTCTGTACCGTTG
3610-4030waaK-Rvup	ggaataggaactaaggaggaGTGAAAAGTTCCTAAACGCAT
3611-4030waaK-Fwdn	cctacacaatcgctcaagacAAGAAGTGAGTTTTAACTCACTTCT
3612-4030waaK-Rvdn	AGCGTGACTTCCCTAGGTG
3613-4030waaK-Rvsc	AAATCACCCAAGAAATTCACTTCC
3614-4032waaY-Fwsc	GGACTCATTTCCTGCCATAG
3615-4032waaY-Fwup	CTTGATGGTGTAGGTGTTTCC
3616-4032waaY-Rvup	ggaataggaactaaggaggaAACCAAGTCTTTGATCTTGCTC
3617-4032waaY-Fwdn	cctacacaatcgctcaagacATGCGGCGTTTGAAAGGGAA
3618-4032waaY-Rvdn	AATACGAGGCAGTTCTGGAG
3619-4032waaY-Rvsc	TTGCAAAATCCAACCAGACG
3620-4033waaJ-Fwsc	AATGGTTGTTACAGAAGGGC
3621-4033waaJ-Fwup	GTTGCGGGAATTTCTAAAGG
3622-4033waaJ-Rvup	ggaataggaactaaggaggaGGCAGGAAATGAGTCCACAA
3623-4033waaJ-Fwdn	cctacacaatcgctcaagacGGAGTCTGTTATCTTTGCCG
3624-4033waaJ-Rvdn	ATCGGGCATATCACATAACTC
3625-4033waaJ-Rvsc	ATCAATAATTCGGACCTCACC
3626-4034waaI-Fwsc	AGTCGAAGCTAAAGACACAG
3627-4034waaI-Fwup	GGGCCAGAAGAGGGTTAAAG
3628-4034waaI-Rvup	ggaataggaactaaggaggaCTGGAAAAATACCTGCTGCA
3629-4034waaI-Fwdn	cctacacaatcgctcaagacAAGCATTAAAACTGGGAAACAAT
3630-4034waaI-Rvdn	CGCCTTTACAAACAACATCT
3631-4034waaI-Rvsc	CTTTAACAACAGCAGCAACC
3632-4035waaB-Fwsc	ACATCATCTCCGACTTCAAAG
3633-4035waaB-Fwup	GCTGGACTCTTCGTATACTTG
3634-4035waaB-Rvup	ggaataggaactaaggaggaGCCGCCAAATCCAGAAACAG
3635-4035waaB-Fwdn	cctacacaatcgctcaagacCGGAGGAAATAATGCAGCAG
3636-4035waaB-Rvdn	GCCCTTCTGTAACAACCATT
3637-4035waaB-Rvsc	ACCTTTAGAAATTCCCGCAAC
3638-4037waaP-Fwsc	AGCCAATAGCCGTGAAATC
3639-4037waaP-Fwup	CGTAAAGGTGTCGATCGTTC
3640-4037waaP-Rvup	ggaataggaactaaggaggaTTCAACCATCCAGACCACCC
3641-4037waaP-Fwdn	cctacacaatcgctcaagacCGAACACAACGCAAAGGATT
3642-4037waaP-Rvdn	TGCCTTGATCTTTTCATTCCC
3643-4037waaP-Rvsc	CGTCCTTTATCACGACCAAG
3644-4038waaG-Fwsc	GTGAAGCAGACAACCATGAG
3645-4038waaG-Fwup	TTCAAATGCTGGGACAACG
3646-4038waaG-Rvup	ggaataggaactaaggaggaAACGATCATAACGACGTACC
3647-4038waaG-Fwdn	cctacacaatcgctcaagacGGTGGTCTGGATGGTTGAAC
3648-4038waaG-Rvdn	AGTGCAGCAGGAAATGACAG
3649-4038waaG-Rvsc	CAAATCTTTATCCCGCCAAC
3656-4050pyrE-Fwsc	GTGAAGCGGCGAAAGGTAAG
3657-4050pyrE-Fwup	CGCGGCAGTAGATTTGAAAG
3658-4050pyrE-Rvup	ggaataggaactaaggaggaCTGGCGCTGATATGGTTTCA
3659-4050pyrE-Fwdn	cctacacaatcgctcaagacTAACGAAACTCGCCGGATG
3660-4050pyrE-Rvdn	AAGACCCGCATGTTCGATAG
3661-4050pyrE-Rvsc	ATCACGACGGCAAAACTGG
3662-4246rfe-Fwsc	GCGTAACGTGGAAGAGGGC
3663-4246rfe-Fwup	AACTGCACCTCTCTCGTAAG
3664-4246rfe-Rvup	ggaataggaactaaggaggaCACAATGCATGCTCTCAGAG
3665-4246rfe-Fwdn	cctacacaatcgctcaagacGGCAGCCCCAATTTAACCAA
3666-4246rfe-Rvdn	TGTAATAGTCGGTTTGCAGC
3667-4246rfe-Rvsc	AACAGGTTATTAGCGTCAGG
3668-4247wzzE-Fwsc	ATGATTTTGTGGTTCGACGG
3669-4247wzzE-Fwup	AAGTCTTTATGGGGGATGCG
3670-4247wzzE-Rvup	ggaataggaactaaggaggaAGGCATTGGTTGTGTCATCA
3671-4247wzzE-Fwdn	cctacacaatcgctcaagacTAGCAACACTGCTGCGGTGA
3672-4247wzzE-Rvdn	ATGTACGGTTAGCCTCTTCC
3673-4247wzzE-Rvsc	GCTATCCGCAACGTTTTCAC
3674-4252rffC-Fwsc	GTGAACCTTCTTGTCTGGTG
3675-4252rffC-Fwup	GCGACGGTATTTGGCTATCAG
3676-4252rffC-Rvup	ggaataggaactaaggaggaGCGGACGGGCACGAAGTAA
3677-4252rffC-Fwdn	cctacacaatcgctcaagacACCGCGTACTGGTTATACAG
3678-4252rffC-Rvdn	GGCATCTTCCACCACAAATAG
3679-4252rffC-Rvsc	AAAGCAGCCAATATGACCAA
3680-4253rffA-Fwsc	GGCATCAAATACGGGTGAAC
3681-4253rffA-Fwup	GTGATAGCGGTGCAGTAGTG
3682-4253rffA-Rvup	ggaataggaactaaggaggaCGGCGGTGCGTTAAATGGA
3683-4253rffA-Fwdn	cctacacaatcgctcaagacTTCTCCTGATATGTCGTTGGC
3684-4253rffA-Rvdn	AGCAACGCCCCTTCATAACC
3685-4253rffA-Rvsc	AGCTTAACGGGATGACACC
3686-4254wzxE-Fwsc	GAAACCAAAAACTACACGGC
3687-4254wzxE-Fwup	CAGTTCTTCCGTGGTCAGG
3688-4254wzxE-Rvup	ggaataggaactaaggaggaTGCCAACGACATATCAGGAG
3689-4254wzxE-Fwdn	cctacacaatcgctcaagacTGTGGCGTGTTTTTACTCTG
3690-4254wzxE-Rvdn	GTTCTCCCCGCACCTTTGG
3691-4254wzxE-Rvsc	ATATGTTCATTGCTGCGGTC
3692-4255rffT-Fwsc	TGACCTTGCCTGTTGCTTAC
3693-4255rffT-Fwup	CAGTATTTCCGATGCCTACC
3694-4255rffT-Rvup	ggaataggaactaaggaggaAATCAGTACAGTCATGCCCG
3695-4255rffT-Fwdn	cctacacaatcgctcaagacGCATGAGTCTGCTGCAATTC
3696-4255rffT-Rvdn	AAAGTAGACCACCAGCATCG
3697-4255rffT-Rvsc	GCCGCCGACAATCATATAAG
3698-4256wzyE-Fwsc	GAATGATCGGCAACGTGAAG
3699-4256wzyE-Fwup	TGGCGATACGGTAAAAGTGG
3700-4256wzyE-Rvup	ggaataggaactaaggaggaCCAGACAACAAACAGGCCAC
3701-4256wzyE-Fwdn	cctacacaatcgctcaagacCGGACGCAGGTTGAAGGATA
3702-4256wzyE-Rvdn	GGCTGCCAACGATATTCAC
3703-4256wzyE-Rvsc	CGCCAACGCCCATATACAGC
3704-4322rfaH-Fwsc	GTCGCTTTGTCGGCATGTTC
3705-4322rfaH-Fwup	ATTTACCAACTTCACGCAGC
3706-4322rfaH-Rvup	ggaataggaactaaggaggaATACCAGGATTGCATAATGACT
3707-4322rfaH-Fwdn	cctacacaatcgctcaagacAAACTCTAAAACGCAATCCCA
3708-4322rfaH-Rvdn	GTGGTCTCGACTTTAACCG
3709-4322rfaH-Rvsc	GCAAGCTGTGACTGAAGAAG
3716-4480pgi-Fwsc	ATGGCGTCAAAATCAGCTAC
3717-4480pgi-Fwup	CAAGGGAAGAGCGGAAGACG
3718-4480pgi-Rvup	ggaataggaactaaggaggaGGTCTGCGTTGGATTGATGT
3719-4480pgi-Fwdn	cctacacaatcgctcaagacTGGCGCGGTTAATCATTGT
3720-4480pgi-Rvdn	CGGGCGGGATCGAGTATACA
3721-4480pgi-Rvsc	GCCGCAAGCGCAGATATG
4802-BamHI-RBS-EC958_0260acnB	CGCAC GGATCC ttaaagaggagaaaggtaccgc GTGCTAGAAGAATACCGTAAGCAC	Cloning of acnB into pSU2718G at BamHI-XbaI sites, product=2678bp
4803-XbaI-EC958_0260acnB	ATTCA TCTAGA ATTGTGTCGTTTATGCGCAG
4811-BamHI-RBS-EC958_3581greA	TTGCCC GGATCC ttaaagaggagaaaggtaccgc ATGCAAGCTATTCCGATGAC	Cloning of greA into pSU2718G at BamHI-XbaI, product=598bp
4812-XbaI-EC958_3581greA	GCCACG TCTAGA TCGTTGATAAAAGGCCGCAT
4813-BamHI-RBS-EC958_4725fbp	CTTT GGATCC ttaaagaggagaaaggtaccgc ATGAAAACGTTAGGTGAATTTATTGTCG	Cloning of fbp into pSU2718G at BamHI-XbaI, product=1058bp
4814-XbaI-EC958_4725fbp	CCTCTC TCTAGA GAGAGGCGCAGGAGATTACG
